# Supplementary material for: De Novo Reconstruction of Transcriptome Identified Long Non-Coding RNA Regulator of Aging-Related Brown Adipose Tissue Whitening in Rabbits
Source: Biology (Basel). 2021 Nov 13;10(11):1176. doi: 10.3390/biology10111176 (PMC8614855; doi:10.3390/biology10111176)
Supplement: Supplementary file 1 [file biology-10-01176-s001.zip]

Archive with 6 entries (6 files):
- Figure S1.pdf
- Table S1.docx
- Table S2.docx
- Table S3.xlsx
- Table S4.xlsx
- Table S5.docx
