# Supplementary material for: De Novo Reconstruction of Transcriptome Identified Long Non-Coding RNA Regulator of Aging-Related Brown Adipose Tissue Whitening in Rabbits
Source: Biology (Basel). 2021 Nov 13;10(11):1176. doi: 10.3390/biology10111176 (PMC8614855; doi:10.3390/biology10111176)
Supplement: Supplementary file 1 [file biology-10-01176-s001.zip › Table S3.xlsx]

## Sheet: Sheet1
Table S3 LinRNAs that significantly correlated with their flanking protein-coding genes
lncRNA id	Flanking gene	Flanking gene name	pho	Pvalue
MSTRG.18392.1	ENSOCUT00000000015	GYS1	-0.618475	0.0320503
ENSOCUT00000062385	ENSOCUT00000000032	NUGGC	0.58833	0.0441951
ENSOCUT00000048938	ENSOCUT00000000152	EDEM3	0.735134	0.00644763
ENSOCUT00000056860	ENSOCUT00000000159	RGMB	0.741874	0.00573904
ENSOCUT00000056644	ENSOCUT00000000216	PER2	0.775315	0.00304909
MSTRG.11763.2	ENSOCUT00000000324	PARN	0.734864	0.00647728
ENSOCUT00000058960	ENSOCUT00000000324	PARN	0.664457	0.0184236
ENSOCUT00000044541	ENSOCUT00000000328	SH3GLB2	-0.604459	0.0373525
MSTRG.179.1	ENSOCUT00000000358	DCTN3	0.593331	0.0419858
ENSOCUT00000035105	ENSOCUT00000000374	ENSOCUT00000000374	-0.611483	0.0346229
MSTRG.17862.1	ENSOCUT00000000385	AKT2	0.741158	0.0058114
MSTRG.4805.1	ENSOCUT00000000406	KALRN	0.906589	4.78e-05
MSTRG.4804.1	ENSOCUT00000000406	KALRN	0.884262	0.000134265
ENSOCUT00000059069	ENSOCUT00000000431	CRABP1	0.786724	0.0023989
ENSOCUT00000011232	ENSOCUT00000000535	IRF8	0.635192	0.0264601
ENSOCUT00000053760	ENSOCUT00000000550	TCEAL1	0.717719	0.00858287
ENSOCUT00000053143	ENSOCUT00000000618	SAMD9L	0.959351	8.16e-07
ENSOCUT00000053143	ENSOCUT00000000629	VPS50	0.646754	0.0230314
ENSOCUT00000056967	ENSOCUT00000000660	TBXT	0.891053	0.000100411
ENSOCUT00000045925	ENSOCUT00000000688	FBXO27	0.723501	0.00782287
MSTRG.761.8	ENSOCUT00000000713	TMEM135	0.886228	0.000123667
MSTRG.6632.1	ENSOCUT00000000719	OXA1L	-0.714059	0.00909158
MSTRG.10398.10	ENSOCUT00000000734	YWHAZ	0.696793	0.0118008
MSTRG.378.1	ENSOCUT00000000794	ZFAND5	0.888588	0.00011182
MSTRG.7738.1	ENSOCUT00000000851	ENSOCUT00000000851	-0.590728	0.0431256
MSTRG.11052.1	ENSOCUT00000000887	ENSOCUT00000000887	0.731623	0.00684187
ENSOCUT00000049551	ENSOCUT00000000905	NPAS4	0.957364	1.03e-06
MSTRG.16020.5	ENSOCUT00000000910	ZNF689	0.879308	0.000164142
ENSOCUT00000061949	ENSOCUT00000000930	GNB4	0.722259	0.00798172
MSTRG.8259.1	ENSOCUT00000000962	SDK2	0.673018	0.0164561
ENSOCUT00000047083	ENSOCUT00000000979	TNRC18	0.766756	0.00361886
ENSOCUT00000036516	ENSOCUT00000001041	MELK	0.805139	0.00157894
MSTRG.17059.1	ENSOCUT00000001110	NAA10	0.688176	0.013357
MSTRG.17059.1	ENSOCUT00000001115	TMEM187	0.590265	0.043331
ENSOCUT00000041224	ENSOCUT00000001128	ENSOCUT00000001128	0.612251	0.0343334
MSTRG.10939.1	ENSOCUT00000001160	HOXC9	0.778389	0.00286207
ENSOCUT00000034555	ENSOCUT00000001177	FAM78B	0.648932	0.0224235
MSTRG.6632.1	ENSOCUT00000001253	ENSOCUT00000001253	-0.584542	0.0459224
ENSOCUT00000050836	ENSOCUT00000001280	ENSOCUT00000001280	0.911383	3.7e-05
ENSOCUT00000055529	ENSOCUT00000001280	ENSOCUT00000001280	0.65229	0.0215093
ENSOCUT00000050004	ENSOCUT00000001290	SYT12	0.587241	0.0446868
ENSOCUT00000052692	ENSOCUT00000001371	ENSOCUT00000001371	0.660404	0.019413
MSTRG.17086.4	ENSOCUT00000001409	EPN2	0.659334	0.0196805
ENSOCUT00000061873	ENSOCUT00000001467	PDCL3	0.725435	0.00758025
ENSOCUT00000063470	ENSOCUT00000001467	PDCL3	0.582399	0.0469207
ENSOCUT00000061949	ENSOCUT00000001485	MFN1	0.64703	0.0229537
ENSOCUT00000052775	ENSOCUT00000001537	ENSOCUT00000001537	0.696484	0.0118541
ENSOCUT00000056361	ENSOCUT00000001537	ENSOCUT00000001537	0.8735	0.000205529
ENSOCUT00000056962	ENSOCUT00000001590	ZNF516	0.842304	0.00058567
MSTRG.13218.1	ENSOCUT00000001695	DNAJC15	0.652307	0.0215049
ENSOCUT00000043211	ENSOCUT00000001734	COX4I1	-0.637354	0.0257926
MSTRG.10723.1	ENSOCUT00000001770	ENSOCUT00000001770	0.96287	5.22e-07
ENSOCUT00000047604	ENSOCUT00000001831	EFCAB3	0.900259	6.56e-05
ENSOCUT00000036009	ENSOCUT00000001831	EFCAB3	0.967742	2.61e-07
ENSOCUT00000034937	ENSOCUT00000001831	EFCAB3	0.913857	3.23e-05
ENSOCUT00000041721	ENSOCUT00000001831	EFCAB3	0.950148	2.23e-06
ENSOCUT00000064118	ENSOCUT00000001831	EFCAB3	0.990161	7.14e-10
ENSOCUT00000048205	ENSOCUT00000001857	CTSE	-0.765156	0.00373378
ENSOCUT00000049221	ENSOCUT00000001880	STYK1	0.774965	0.00307092
ENSOCUT00000047198	ENSOCUT00000001955	ENSOCUT00000001955	0.616539	0.0327487
MSTRG.9892.11	ENSOCUT00000002098	FCHSD1	-0.669455	0.0172553
ENSOCUT00000064694	ENSOCUT00000002108	ENO3	0.853906	0.000407962
ENSOCUT00000034203	ENSOCUT00000002175	NRM	0.576028	0.0499779
ENSOCUT00000047023	ENSOCUT00000002187	TUBB	0.59625	0.0407332
MSTRG.16424.1	ENSOCUT00000002231	HSH2D	0.87884	0.000167211
MSTRG.16424.1	ENSOCUT00000002236	FAM32A	0.797545	0.00188554
MSTRG.10424.1	ENSOCUT00000002247	LRP12	0.984287	7.35e-09
MSTRG.10426.1	ENSOCUT00000002247	LRP12	0.725324	0.00759407
MSTRG.14714.1	ENSOCUT00000002285	ENSOCUT00000002285	-0.590557	0.0432014
MSTRG.16151.1	ENSOCUT00000002441	ZNF394	0.787144	0.00237714
MSTRG.15637.1	ENSOCUT00000002505	RPL21	0.784032	0.00254172
MSTRG.18552.1	ENSOCUT00000002540	BNIP3	0.623855	0.0301667
ENSOCUT00000036169	ENSOCUT00000002563	PODN	0.954831	1.37e-06
ENSOCUT00000036169	ENSOCUT00000002572	ENSOCUT00000002572	0.827262	0.000899249
ENSOCUT00000027659	ENSOCUT00000002675	COPS3	0.624934	0.0297988
ENSOCUT00000060971	ENSOCUT00000002788	KCNB2	0.878573	0.000168983
ENSOCUT00000038182	ENSOCUT00000002838	KIAA0753	0.88445	0.00013322
MSTRG.3022.1	ENSOCUT00000002890	SERPINC1	0.583693	0.0463163
ENSOCUT00000042233	ENSOCUT00000002900	DUSP6	0.644713	0.0236116
MSTRG.6844.1	ENSOCUT00000002920	LGALS3	0.67523	0.0159738
ENSOCUT00000057680	ENSOCUT00000002998	PKDCC	0.644211	0.0237559
ENSOCUT00000044983	ENSOCUT00000003028	DHX15	0.733105	0.00667334
MSTRG.14818.4	ENSOCUT00000003083	KCNRG	0.752624	0.00473224
ENSOCUT00000040819	ENSOCUT00000003094	BRD2	0.593131	0.0420725
MSTRG.4592.14	ENSOCUT00000003250	MYNN	0.717406	0.00862552
MSTRG.10255.1	ENSOCUT00000003263	SLCO5A1	0.944474	3.79e-06
MSTRG.6475.1	ENSOCUT00000003272	OIP5	0.63324	0.0270736
MSTRG.6475.1	ENSOCUT00000003276	ENSOCUT00000003276	0.709896	0.00969728
ENSOCUT00000040819	ENSOCUT00000003316	ENSOCUT00000003316	0.586795	0.0448897
MSTRG.6868.1	ENSOCUT00000003356	ACTR10	0.760134	0.00411247
ENSOCUT00000035154	ENSOCUT00000003467	CDC37L1	0.603781	0.037624
ENSOCUT00000057988	ENSOCUT00000003478	CD34	0.768049	0.00352801
ENSOCUT00000037116	ENSOCUT00000003494	FAM193B	0.593842	0.0417645
ENSOCUT00000046330	ENSOCUT00000003513	SLC22A5	0.600519	0.0389488
ENSOCUT00000048546	ENSOCUT00000003517	OCA2	0.97711	4.76e-08
MSTRG.6887.1	ENSOCUT00000003529	SNRPN	0.732846	0.00670254
ENSOCUT00000061965	ENSOCUT00000003680	RSPO3	0.663077	0.0187562
MSTRG.2793.1	ENSOCUT00000003680	RSPO3	0.62512	0.0297357
ENSOCUT00000037648	ENSOCUT00000003823	CHSY3	0.605262	0.0370329
ENSOCUT00000059698	ENSOCUT00000003832	ENSOCUT00000003832	0.775551	0.00303439
MSTRG.2369.2	ENSOCUT00000003843	ENSOCUT00000003843	0.616176	0.0328807
ENSOCUT00000035671	ENSOCUT00000003876	ENSOCUT00000003876	0.65471	0.0208676
MSTRG.95.2	ENSOCUT00000003912	TRIM14	0.910681	3.85e-05
MSTRG.95.3	ENSOCUT00000003912	TRIM14	0.94834	2.66e-06
ENSOCUT00000043911	ENSOCUT00000003922	ENSOCUT00000003922	-0.688683	0.0132615
MSTRG.4180.1	ENSOCUT00000003929	RAB42	-0.6929	0.0124863
MSTRG.16650.2	ENSOCUT00000004120	GUSB	-0.71194	0.00939624
MSTRG.16032.1	ENSOCUT00000004131	CD2BP2	0.850988	0.000448059
ENSOCUT00000045074	ENSOCUT00000004159	SLC22A5	-0.590426	0.0432595
MSTRG.8598.1	ENSOCUT00000004173	ASAH1	0.830062	0.000832834
ENSOCUT00000056642	ENSOCUT00000004226	TIGIT	0.626764	0.0291821
MSTRG.2446.1	ENSOCUT00000004260	PKHD1	0.900609	6.45e-05
MSTRG.2446.1	ENSOCUT00000004268	IL17A	0.860349	0.000329313
MSTRG.3448.1	ENSOCUT00000004277	ENSOCUT00000004277	0.694169	0.0122596
ENSOCUT00000048323	ENSOCUT00000004428	TRIM38	0.690484	0.0129262
MSTRG.7094.2	ENSOCUT00000004440	PBLD	0.69978	0.011294
ENSOCUT00000062168	ENSOCUT00000004446	VPS37B	0.670994	0.0169066
ENSOCUT00000062732	ENSOCUT00000004448	CCNF	0.843232	0.000569581
ENSOCUT00000062555	ENSOCUT00000004557	AP2M1	0.669613	0.017219
MSTRG.16734.1	ENSOCUT00000004576	PLEKHM2	0.785253	0.00247612
MSTRG.10588.1	ENSOCUT00000004578	NDRG3	0.86266	0.000304192
MSTRG.18798.10	ENSOCUT00000004652	TESMIN	0.827246	0.000899635
MSTRG.12892.1	ENSOCUT00000004661	ENSOCUT00000004661	0.949191	2.45e-06
ENSOCUT00000037319	ENSOCUT00000004676	ENSOCUT00000004676	0.720307	0.00823611
MSTRG.3415.11	ENSOCUT00000004700	BNIPL	0.651513	0.0217184
MSTRG.3415.12	ENSOCUT00000004700	BNIPL	0.658078	0.0199979
MSTRG.3415.11	ENSOCUT00000004710	GABPB2	0.840954	0.000609716
MSTRG.3415.12	ENSOCUT00000004710	GABPB2	0.836428	0.000695931
MSTRG.3415.12	ENSOCUT00000004720	LYSMD1	0.588887	0.0439453
MSTRG.3415.11	ENSOCUT00000004720	LYSMD1	0.590329	0.0433025
MSTRG.10939.1	ENSOCUT00000004737	HOXC8	0.681578	0.0146477
ENSOCUT00000043151	ENSOCUT00000004742	SNX10	0.91297	3.39e-05
MSTRG.8100.1	ENSOCUT00000004786	ARL4D	0.652353	0.0214923
MSTRG.15552.2	ENSOCUT00000004812	SIAH1	0.656167	0.020488
ENSOCUT00000063903	ENSOCUT00000004861	ARMCX3	0.714605	0.00901437
MSTRG.19694.1	ENSOCUT00000004870	ENSOCUT00000004870	-0.651514	0.0217182
MSTRG.3022.1	ENSOCUT00000004933	RC3H1	0.715275	0.00892017
ENSOCUT00000039956	ENSOCUT00000004969	PCDHGA4	0.716793	0.00870951
ENSOCUT00000039044	ENSOCUT00000005072	ENSOCUT00000005072	0.937308	6.86e-06
MSTRG.12172.2	ENSOCUT00000005204	PHTF2	0.637836	0.0256453
ENSOCUT00000050766	ENSOCUT00000005262	TOX	0.943576	4.1e-06
MSTRG.5007.18	ENSOCUT00000005263	NRIP1	0.751778	0.00480624
MSTRG.5007.16	ENSOCUT00000005263	NRIP1	0.728821	0.0071692
MSTRG.5007.3	ENSOCUT00000005263	NRIP1	0.927045	1.44e-05
MSTRG.5007.1	ENSOCUT00000005263	NRIP1	0.633756	0.0269103
MSTRG.5007.2	ENSOCUT00000005263	NRIP1	0.696924	0.0117782
ENSOCUT00000064087	ENSOCUT00000005461	WDR48	0.708569	0.00989651
MSTRG.11652.5	ENSOCUT00000005473	PDPR	0.798451	0.00184676
ENSOCUT00000046318	ENSOCUT00000005473	PDPR	0.596676	0.0405526
ENSOCUT00000043203	ENSOCUT00000005474	ENSOCUT00000005474	0.958239	9.33e-07
MSTRG.401.1	ENSOCUT00000005506	GNA14	0.815874	0.0012125
ENSOCUT00000064599	ENSOCUT00000005517	CCDC8	0.847279	0.000503351
MSTRG.5860.1	ENSOCUT00000005666	GNPAT	0.734951	0.00646771
ENSOCUT00000058235	ENSOCUT00000005685	CTF1	0.70965	0.00973398
MSTRG.9367.1	ENSOCUT00000005686	TRIP11	0.798072	0.00186293
MSTRG.983.1	ENSOCUT00000005754	TMEM41B	0.57782	0.0491044
ENSOCUT00000054386	ENSOCUT00000006029	TLR6	0.673348	0.0163834
MSTRG.11022.1	ENSOCUT00000006090	ATP5F1B	-0.595136	0.041208
ENSOCUT00000064348	ENSOCUT00000006119	ENSOCUT00000006119	0.653836	0.0210977
ENSOCUT00000058396	ENSOCUT00000006127	TNRC6C	-0.778021	0.00288399
ENSOCUT00000064053	ENSOCUT00000006161	ENSOCUT00000006161	0.771886	0.00326847
ENSOCUT00000047314	ENSOCUT00000006228	ENSOCUT00000006228	0.597762	0.0400949
ENSOCUT00000051415	ENSOCUT00000006288	TTLL6	0.704841	0.0104726
ENSOCUT00000042012	ENSOCUT00000006288	TTLL6	0.724556	0.0076898
ENSOCUT00000045700	ENSOCUT00000006288	TTLL6	0.757228	0.00434452
ENSOCUT00000052437	ENSOCUT00000006288	TTLL6	0.757228	0.00434452
ENSOCUT00000046995	ENSOCUT00000006342	KLF9	0.789742	0.00224613
ENSOCUT00000063898	ENSOCUT00000006361	S100P	1	0
ENSOCUT00000043741	ENSOCUT00000006362	ENSOCUT00000006362	0.595518	0.0410449
MSTRG.761.8	ENSOCUT00000006441	FZD4	0.781552	0.00267894
ENSOCUT00000049553	ENSOCUT00000006479	ENSOCUT00000006479	0.594214	0.0416039
ENSOCUT00000062898	ENSOCUT00000006493	ABHD5	0.74759	0.00518549
ENSOCUT00000056483	ENSOCUT00000006496	PRR16	0.72983	0.00704996
ENSOCUT00000039077	ENSOCUT00000006496	PRR16	0.661904	0.0190423
MSTRG.5680.15	ENSOCUT00000006517	ZEB1	0.96196	5.88e-07
ENSOCUT00000051834	ENSOCUT00000006520	DEPP1	0.704575	0.0105145
ENSOCUT00000048772	ENSOCUT00000006674	A4GALT	0.703515	0.0106833
MSTRG.2162.2	ENSOCUT00000006691	TNLG1E	0.604288	0.0374209
MSTRG.2162.2	ENSOCUT00000006696	TNF	0.804215	0.00161402
MSTRG.2162.2	ENSOCUT00000006703	LTB	0.823532	0.000993999
ENSOCUT00000058401	ENSOCUT00000006712	AFAP1	0.60574	0.0368437
MSTRG.2316.1	ENSOCUT00000006719	FGD2	0.653718	0.0211291
MSTRG.12195.5	ENSOCUT00000006747	SRPK2	0.714613	0.00901319
MSTRG.12195.4	ENSOCUT00000006747	SRPK2	0.823558	0.000993305
MSTRG.12195.3	ENSOCUT00000006747	SRPK2	0.954206	1.47e-06
MSTRG.9015.1	ENSOCUT00000006896	PNPT1	0.73265	0.00672468
MSTRG.7576.3	ENSOCUT00000006994	ENSOCUT00000006994	0.649431	0.0222859
MSTRG.7576.2	ENSOCUT00000006994	ENSOCUT00000006994	0.582026	0.047096
MSTRG.7576.1	ENSOCUT00000006994	ENSOCUT00000006994	0.636287	0.0261206
MSTRG.7576.1	ENSOCUT00000007002	ENSOCUT00000007002	0.757871	0.00429236
MSTRG.7576.3	ENSOCUT00000007002	ENSOCUT00000007002	0.854524	0.00039985
MSTRG.7576.2	ENSOCUT00000007002	ENSOCUT00000007002	0.804158	0.00161622
ENSOCUT00000057263	ENSOCUT00000007017	ENSOCUT00000007017	0.613894	0.0337198
MSTRG.2195.1	ENSOCUT00000007028	DXO	0.588443	0.0441446
ENSOCUT00000042245	ENSOCUT00000007057	PHF20	0.630174	0.0280576
ENSOCUT00000042245	ENSOCUT00000007064	CNBD2	-0.827029	0.000904972
ENSOCUT00000053421	ENSOCUT00000007088	KIT	0.798603	0.00184031
MSTRG.17407.1	ENSOCUT00000007189	ENSOCUT00000007189	0.870426	0.000230502
ENSOCUT00000060905	ENSOCUT00000007257	RANBP9	-0.65846	0.0199009
ENSOCUT00000037762	ENSOCUT00000007268	TREML2	0.777247	0.00293051
MSTRG.15732.1	ENSOCUT00000007291	MTHFR	0.654285	0.0209792
ENSOCUT00000056361	ENSOCUT00000007371	ASB1	0.594932	0.0412954
MSTRG.10849.1	ENSOCUT00000007386	TEX49	-0.651502	0.0217215
ENSOCUT00000039638	ENSOCUT00000007403	CACNB3	0.986208	3.84e-09
MSTRG.4711.2	ENSOCUT00000007431	KLHL6	0.647404	0.0228486
ENSOCUT00000036180	ENSOCUT00000007462	ENSOCUT00000007462	0.617709	0.0323255
MSTRG.1030.1	ENSOCUT00000007721	PDE3B	0.783116	0.00259176
ENSOCUT00000063199	ENSOCUT00000007792	ANKRD2	0.579953	0.0480785
ENSOCUT00000063199	ENSOCUT00000007815	ENSOCUT00000007815	0.591794	0.0426565
ENSOCUT00000055267	ENSOCUT00000007856	FHAD1	0.631832	0.0275222
ENSOCUT00000048721	ENSOCUT00000007899	NSDHL	-0.611449	0.0346356
MSTRG.16151.1	ENSOCUT00000007930	ZNF655	0.615134	0.0332619
MSTRG.8241.5	ENSOCUT00000008019	ABCA8	0.66013	0.0194811
ENSOCUT00000054355	ENSOCUT00000008068	EEF2K	0.602683	0.0380663
MSTRG.18433.1	ENSOCUT00000008130	ENSOCUT00000008130	0.629165	0.0283869
ENSOCUT00000046988	ENSOCUT00000008143	SMNDC1	0.760107	0.00411455
MSTRG.14552.1	ENSOCUT00000008244	RGS3	-0.693165	0.0124387
ENSOCUT00000037937	ENSOCUT00000008264	SEPSECS	0.899423	6.83e-05
ENSOCUT00000054646	ENSOCUT00000008282	ENSOCUT00000008282	0.809804	0.00141054
MSTRG.9584.1	ENSOCUT00000008326	ENSOCUT00000008326	0.688473	0.0133011
MSTRG.9942.4	ENSOCUT00000008335	PCYOX1L	0.616881	0.0326244
MSTRG.17.1	ENSOCUT00000008530	DNAJC25	0.692981	0.0124716
MSTRG.17147.1	ENSOCUT00000008606	PTPN1	-0.649479	0.0222727
MSTRG.9207.2	ENSOCUT00000008655	ENSOCUT00000008655	0.764572	0.00377637
ENSOCUT00000060389	ENSOCUT00000008681	MCF2L2	0.693725	0.0123386
ENSOCUT00000054703	ENSOCUT00000008683	ENSOCUT00000008683	-0.615593	0.0330934
MSTRG.18561.1	ENSOCUT00000008683	ENSOCUT00000008683	0.825556	0.000941688
ENSOCUT00000053977	ENSOCUT00000008876	AARS1	0.647319	0.0228725
ENSOCUT00000040846	ENSOCUT00000008934	MACROH2A1	-0.610836	0.0348681
MSTRG.10027.5	ENSOCUT00000008988	EBF1	0.910743	3.83e-05
MSTRG.18433.1	ENSOCUT00000008998	ENSOCUT00000008998	0.593568	0.041883
ENSOCUT00000051863	ENSOCUT00000009124	RCOR3	0.723737	0.0077929
ENSOCUT00000048773	ENSOCUT00000009124	RCOR3	0.636852	0.0259466
MSTRG.18948.1	ENSOCUT00000009156	TSKS	0.588005	0.0443415
ENSOCUT00000038917	ENSOCUT00000009160	MAP3K1	0.77839	0.00286203
ENSOCUT00000058005	ENSOCUT00000009233	LEMD1	0.665135	0.0182618
ENSOCUT00000054215	ENSOCUT00000009258	ENSOCUT00000009258	0.840142	0.000624544
MSTRG.885.1	ENSOCUT00000009300	ENSOCUT00000009300	0.79808	0.00186258
MSTRG.11242.1	ENSOCUT00000009301	GNPTAB	0.605345	0.037
MSTRG.3022.1	ENSOCUT00000009347	ENSOCUT00000009347	0.872605	0.000212565
MSTRG.3019.1	ENSOCUT00000009347	ENSOCUT00000009347	0.832458	0.000779083
ENSOCUT00000049105	ENSOCUT00000009534	ANGEL1	0.620073	0.0314823
ENSOCUT00000058005	ENSOCUT00000009636	CDK18	0.755621	0.00447701
ENSOCUT00000038766	ENSOCUT00000009680	HOMER1	-0.59037	0.0432844
ENSOCUT00000063118	ENSOCUT00000009737	ARRDC4	0.869148	0.000241552
ENSOCUT00000055924	ENSOCUT00000009757	ENSOCUT00000009757	0.760732	0.0040659
ENSOCUT00000047355	ENSOCUT00000009757	ENSOCUT00000009757	0.704214	0.0105718
MSTRG.14159.1	ENSOCUT00000009892	ENSOCUT00000009892	0.997201	1.35e-12
MSTRG.14159.2	ENSOCUT00000009892	ENSOCUT00000009892	0.997201	1.35e-12
ENSOCUT00000053642	ENSOCUT00000009905	MEIS2	0.758611	0.0042329
MSTRG.3834.8	ENSOCUT00000010009	AK4	0.759914	0.00412967
ENSOCUT00000051567	ENSOCUT00000010009	AK4	0.751285	0.00484973
MSTRG.16032.1	ENSOCUT00000010090	DCTPP1	0.610605	0.0349561
MSTRG.13066.1	ENSOCUT00000010122	ENSOCUT00000010122	0.980705	2.04e-08
MSTRG.13066.1	ENSOCUT00000010134	PLEKHG6	0.881101	0.000152782
ENSOCUT00000056589	ENSOCUT00000010135	FOXP3	0.605623	0.0368898
MSTRG.143.1	ENSOCUT00000010158	TESK1	0.699791	0.0112922
MSTRG.143.3	ENSOCUT00000010158	TESK1	0.75585	0.00445789
MSTRG.143.1	ENSOCUT00000010174	CCDC107	0.597583	0.04017
MSTRG.143.3	ENSOCUT00000010180	ARHGEF39	0.622091	0.0307753
MSTRG.16020.5	ENSOCUT00000010239	ENSOCUT00000010239	0.689585	0.0130928
ENSOCUT00000058235	ENSOCUT00000010271	STX1B	0.608519	0.0357567
ENSOCUT00000061797	ENSOCUT00000010289	DCAF5	0.702378	0.0108666
MSTRG.13425.1	ENSOCUT00000010309	RPL14	0.728027	0.007264
MSTRG.6868.1	ENSOCUT00000010313	PSMA3	0.628629	0.0285631
ENSOCUT00000044561	ENSOCUT00000010374	MGST3	-0.640031	0.0249831
ENSOCUT00000039327	ENSOCUT00000010402	ENSOCUT00000010402	0.853692	0.000410804
MSTRG.3628.3	ENSOCUT00000010517	SLC30A7	0.673225	0.0164105
ENSOCUT00000062333	ENSOCUT00000010555	ZNF205	0.738615	0.00607391
ENSOCUT00000042005	ENSOCUT00000010568	PDAP1	0.684991	0.0139691
MSTRG.14096.2	ENSOCUT00000010666	DSEL	0.957293	1.04e-06
MSTRG.9174.1	ENSOCUT00000010705	FOSL2	0.596819	0.0404921
ENSOCUT00000050264	ENSOCUT00000010713	PEAR1	0.644674	0.0236229
ENSOCUT00000050264	ENSOCUT00000010739	ARHGEF11	0.584143	0.0461071
MSTRG.16424.1	ENSOCUT00000010750	EPS15L1	0.701948	0.0109365
ENSOCUT00000036194	ENSOCUT00000010779	LRRC8C	0.646616	0.0230703
ENSOCUT00000060309	ENSOCUT00000010829	BOC	0.672347	0.0166044
MSTRG.16242.1	ENSOCUT00000010837	PRRC2B	0.652908	0.0213441
ENSOCUT00000049327	ENSOCUT00000010930	POU3F3	0.934206	8.69e-06
MSTRG.2162.1	ENSOCUT00000011013	ENSOCUT00000011013	0.95495	1.35e-06
MSTRG.1529.1	ENSOCUT00000011075	CDK6	0.687317	0.0135202
ENSOCUT00000061339	ENSOCUT00000011341	CHPF	0.603345	0.037799
MSTRG.9584.1	ENSOCUT00000011349	BRAP	0.871277	0.000223357
ENSOCUT00000035154	ENSOCUT00000011409	ENSOCUT00000011409	0.720258	0.00824265
ENSOCUT00000042012	ENSOCUT00000011559	HOXB6	0.821508	0.00104853
ENSOCUT00000045700	ENSOCUT00000011559	HOXB6	0.838062	0.000663791
ENSOCUT00000052437	ENSOCUT00000011559	HOXB6	0.838062	0.000663791
ENSOCUT00000051415	ENSOCUT00000011559	HOXB6	0.773175	0.00318464
MSTRG.11385.1	ENSOCUT00000011713	ZFP82	0.732528	0.00673859
ENSOCUT00000034396	ENSOCUT00000011777	TNFRSF19	1	0
MSTRG.3437.1	ENSOCUT00000011786	ECM1	0.7991	0.00181932
MSTRG.18392.1	ENSOCUT00000011806	FTL	0.619846	0.0315626
ENSOCUT00000037805	ENSOCUT00000011816	FBLIM1	0.593177	0.0420528
ENSOCUT00000058857	ENSOCUT00000011818	HPD	0.680458	0.0148756
ENSOCUT00000062222	ENSOCUT00000011889	GIPR	-0.73182	0.00681924
ENSOCUT00000060958	ENSOCUT00000012025	ENSOCUT00000012025	0.583164	0.0465625
ENSOCUT00000050737	ENSOCUT00000012060	POLR2F	0.58502	0.0457022
MSTRG.18166.1	ENSOCUT00000012060	POLR2F	0.612998	0.0340532
MSTRG.9986.1	ENSOCUT00000012111	FAT2	0.942613	4.45e-06
MSTRG.9987.1	ENSOCUT00000012111	FAT2	0.964666	4.09e-07
MSTRG.16032.1	ENSOCUT00000012127	TBC1D10B	0.757447	0.00432665
MSTRG.4450.1	ENSOCUT00000012132	CHST2	0.925897	1.55e-05
ENSOCUT00000049010	ENSOCUT00000012139	ENSOCUT00000012139	0.778449	0.00285851
MSTRG.3437.1	ENSOCUT00000012150	MCL1	0.724677	0.0076747
ENSOCUT00000063793	ENSOCUT00000012155	PCSK1	0.927955	1.35e-05
ENSOCUT00000046118	ENSOCUT00000012160	PRRC1	0.60809	0.035923
ENSOCUT00000036516	ENSOCUT00000012283	PAX5	0.994201	5.11e-11
ENSOCUT00000039795	ENSOCUT00000012340	PPIF	0.60458	0.0373041
ENSOCUT00000036180	ENSOCUT00000012360	ENSOCUT00000012360	0.771551	0.00329054
ENSOCUT00000035741	ENSOCUT00000012360	ENSOCUT00000012360	0.693969	0.0122951
ENSOCUT00000053568	ENSOCUT00000012426	ENSOCUT00000012426	-0.620782	0.0312325
ENSOCUT00000050286	ENSOCUT00000012452	FHL3	0.830668	0.000818971
MSTRG.95.2	ENSOCUT00000012469	NANS	0.661248	0.0192038
MSTRG.95.3	ENSOCUT00000012469	NANS	0.78828	0.00231917
ENSOCUT00000037256	ENSOCUT00000012512	TIRAP	0.686172	0.0137398
MSTRG.8530.1	ENSOCUT00000012591	ASB5	0.977297	4.57e-08
MSTRG.6818.3	ENSOCUT00000012606	PTGER2	0.617991	0.0322241
ENSOCUT00000041586	ENSOCUT00000012635	LMO4	0.755038	0.00452576
MSTRG.4102.1	ENSOCUT00000012705	ELOA	-0.583879	0.0462299
ENSOCUT00000043457	ENSOCUT00000012892	COL1A1	0.768316	0.00350941
MSTRG.14486.1	ENSOCUT00000012968	SCAI	-0.592454	0.0423673
ENSOCUT00000061924	ENSOCUT00000012978	ADAMTS20	0.633234	0.0270754
ENSOCUT00000051684	ENSOCUT00000013002	CDC42EP3	0.985097	5.65e-09
ENSOCUT00000053592	ENSOCUT00000013021	SMG6	0.66157	0.0191245
MSTRG.17059.1	ENSOCUT00000013141	MECP2	0.586426	0.0450578
ENSOCUT00000063041	ENSOCUT00000013145	NCKAP1	-0.634607	0.0266429
ENSOCUT00000053410	ENSOCUT00000013159	ENSOCUT00000013159	0.580396	0.0478674
MSTRG.16882.3	ENSOCUT00000013208	SETD5	0.737181	0.00622579
MSTRG.1263.1	ENSOCUT00000013272	MS4A15	0.797305	0.00189594
MSTRG.1262.1	ENSOCUT00000013272	MS4A15	0.720096	0.008264
MSTRG.2162.2	ENSOCUT00000013302	ENSOCUT00000013302	0.593052	0.042107
MSTRG.2162.1	ENSOCUT00000013302	ENSOCUT00000013302	0.853092	0.000418861
MSTRG.12864.1	ENSOCUT00000013314	ARID2	0.78558	0.00245882
MSTRG.15241.4	ENSOCUT00000013324	TNPO1	0.825192	0.000950934
MSTRG.10948.1	ENSOCUT00000013343	CBX5	0.772471	0.0032302
ENSOCUT00000058954	ENSOCUT00000013388	ADAM9	0.582328	0.0469539
MSTRG.2369.2	ENSOCUT00000013444	BICRAL	0.57744	0.0492887
ENSOCUT00000005482	ENSOCUT00000013516	NR2F2	0.700711	0.0111394
MSTRG.10964.1	ENSOCUT00000013524	NCKAP1L	-0.655349	0.0207004
ENSOCUT00000049388	ENSOCUT00000013527	ABHD2	0.691181	0.0127981
ENSOCUT00000046895	ENSOCUT00000013547	EPHB2	0.665722	0.0181225
ENSOCUT00000062043	ENSOCUT00000013579	CCDC150	0.627025	0.029095
ENSOCUT00000039442	ENSOCUT00000013591	MOV10L1	0.697442	0.0116892
MSTRG.17803.5	ENSOCUT00000013591	MOV10L1	0.694903	0.01213
MSTRG.9768.1	ENSOCUT00000013621	UQCRQ	0.83692	0.000686133
MSTRG.11036.3	ENSOCUT00000013632	C12orf66	0.684457	0.0140737
MSTRG.3764.2	ENSOCUT00000013645	ADGRL2	-0.778925	0.00283039
MSTRG.95.3	ENSOCUT00000013789	TRMO	0.66977	0.0171835
ENSOCUT00000055184	ENSOCUT00000013802	GPR68	0.8733	0.000207082
MSTRG.6475.1	ENSOCUT00000013815	EXD1	0.605776	0.0368294
MSTRG.6475.1	ENSOCUT00000013828	ENSOCUT00000013828	0.869549	0.000238043
MSTRG.9956.2	ENSOCUT00000013867	SLC26A2	0.943	4.3e-06
ENSOCUT00000064053	ENSOCUT00000013891	BIRC2	0.625589	0.0295769
ENSOCUT00000039159	ENSOCUT00000013914	NXPH3	0.74921	0.00503617
MSTRG.8224.1	ENSOCUT00000013916	PSMD12	0.587003	0.0447949
MSTRG.16590.1	ENSOCUT00000013941	SDHAF1	0.652502	0.0214527
MSTRG.12553.1	ENSOCUT00000013954	CALCRL	0.804996	0.00158431
MSTRG.9883.1	ENSOCUT00000013992	PCDHGA4	0.891854	9.69e-05
ENSOCUT00000039956	ENSOCUT00000013992	PCDHGA4	0.604258	0.0374329
MSTRG.9883.1	ENSOCUT00000013993	TAF7	0.691109	0.0128112
MSTRG.4618.1	ENSOCUT00000014100	PLD1	0.891793	9.72e-05
ENSOCUT00000042650	ENSOCUT00000014167	ASB7	0.597582	0.0401702
ENSOCUT00000055420	ENSOCUT00000014248	CYB5R3	0.697471	0.0116842
MSTRG.6082.1	ENSOCUT00000014305	ENSOCUT00000014305	0.98663	3.29e-09
MSTRG.6082.1	ENSOCUT00000014326	PIGR	0.867941	0.000252366
MSTRG.11933.7	ENSOCUT00000014329	MDH2	0.673884	0.0162661
MSTRG.6082.1	ENSOCUT00000014336	ENSOCUT00000014336	0.98482	6.19e-09
ENSOCUT00000056813	ENSOCUT00000014363	GCNT2	0.742268	0.00569949
MSTRG.16020.5	ENSOCUT00000014370	ITGAL	-0.597131	0.0403603
ENSOCUT00000051994	ENSOCUT00000014423	IKZF1	0.738198	0.00611777
MSTRG.11288.1	ENSOCUT00000014594	ENSOCUT00000014594	0.643996	0.023818
MSTRG.11289.4	ENSOCUT00000014594	ENSOCUT00000014594	0.708972	0.0098357
ENSOCUT00000051326	ENSOCUT00000014618	MSH6	-0.637734	0.0256764
MSTRG.9049.4	ENSOCUT00000014618	MSH6	0.652376	0.0214864
ENSOCUT00000037752	ENSOCUT00000014633	ENSOCUT00000014633	0.639351	0.025187
MSTRG.9049.2	ENSOCUT00000014636	FBXO11	-0.605055	0.0371151
ENSOCUT00000037607	ENSOCUT00000014799	NANOS3	0.61558	0.0330982
MSTRG.11052.1	ENSOCUT00000014907	WIF1	0.727457	0.00733273
ENSOCUT00000039341	ENSOCUT00000014913	SPRY1	0.63432	0.0267329
ENSOCUT00000039358	ENSOCUT00000014946	RASD1	0.888437	0.000112547
ENSOCUT00000053016	ENSOCUT00000014946	RASD1	-0.607902	0.0359961
ENSOCUT00000045236	ENSOCUT00000014976	MBNL3	0.791761	0.00214815
MSTRG.2162.2	ENSOCUT00000015064	NFKBIL1	0.712783	0.00927412
ENSOCUT00000036994	ENSOCUT00000015141	NIBAN1	0.749695	0.00499209
MSTRG.17086.1	ENSOCUT00000015150	MAPK7	0.582124	0.0470498
MSTRG.1376.10	ENSOCUT00000015161	HOXA11	0.647096	0.0229351
ENSOCUT00000062682	ENSOCUT00000015179	RABGEF1	0.760393	0.00409226
MSTRG.1377.1	ENSOCUT00000015206	HOXA2	0.690812	0.0128659
ENSOCUT00000042568	ENSOCUT00000015206	HOXA2	0.893661	8.94e-05
MSTRG.10411.4	ENSOCUT00000015207	AZIN1	0.869315	0.000240084
ENSOCUT00000055737	ENSOCUT00000015207	AZIN1	0.591689	0.0427024
ENSOCUT00000058535	ENSOCUT00000015212	ENSOCUT00000015212	0.671119	0.0168785
ENSOCUT00000042733	ENSOCUT00000015271	ENSOCUT00000015271	-0.628649	0.0285566
ENSOCUT00000047148	ENSOCUT00000015349	EXTL3	0.797384	0.0018925
ENSOCUT00000015432	ENSOCUT00000015436	RASSF5	0.691382	0.0127614
ENSOCUT00000056175	ENSOCUT00000015436	RASSF5	0.815589	0.0012213
ENSOCUT00000055514	ENSOCUT00000015436	RASSF5	0.668679	0.0174329
MSTRG.10939.1	ENSOCUT00000015511	HOXC4	0.770533	0.00335825
MSTRG.10947.1	ENSOCUT00000015511	HOXC4	0.601923	0.0383747
ENSOCUT00000056887	ENSOCUT00000015537	EML5	0.830604	0.000820432
ENSOCUT00000044652	ENSOCUT00000015549	SLC24A4	0.739157	0.00601724
ENSOCUT00000044322	ENSOCUT00000015679	PPHLN1	0.602068	0.0383156
ENSOCUT00000050041	ENSOCUT00000015735	ENSOCUT00000015735	0.638243	0.0255217
MSTRG.434.1	ENSOCUT00000015833	FGD3	0.922181	1.97e-05
MSTRG.11758.1	ENSOCUT00000015858	MRTFB	0.84823	0.000488701
MSTRG.11757.1	ENSOCUT00000015858	MRTFB	0.644294	0.0237323
MSTRG.8218.1	ENSOCUT00000015886	BPTF	0.678956	0.0151852
MSTRG.16872.2	ENSOCUT00000015980	ENSOCUT00000015980	0.625339	0.0296616
ENSOCUT00000053922	ENSOCUT00000016032	WNT10A	0.86383	0.000292048
ENSOCUT00000054916	ENSOCUT00000016043	SNN	0.726589	0.00743827
MSTRG.10835.5	ENSOCUT00000016109	ANKEF1	0.636494	0.0260568
ENSOCUT00000039770	ENSOCUT00000016114	RAC2	0.972966	1.09e-07
MSTRG.9942.9	ENSOCUT00000016120	AFAP1L1	0.633113	0.0271137
MSTRG.9942.5	ENSOCUT00000016120	AFAP1L1	0.649941	0.0221458
ENSOCUT00000055420	ENSOCUT00000016128	POLDIP3	0.834737	0.000730469
MSTRG.9942.11	ENSOCUT00000016138	IL17B	0.784792	0.00250075
MSTRG.9942.8	ENSOCUT00000016138	IL17B	0.948688	2.57e-06
MSTRG.9699.4	ENSOCUT00000016139	DTWD2	0.580546	0.0477956
ENSOCUT00000057183	ENSOCUT00000016139	DTWD2	0.595032	0.0412526
ENSOCUT00000055737	ENSOCUT00000016143	KLF10	0.935228	8.05e-06
ENSOCUT00000060033	ENSOCUT00000016236	TP53INP1	0.756391	0.00441312
MSTRG.10362.18	ENSOCUT00000016236	TP53INP1	0.696784	0.0118022
MSTRG.10362.16	ENSOCUT00000016236	TP53INP1	0.735572	0.00639964
ENSOCUT00000055222	ENSOCUT00000016250	HAND2	0.995025	2.38e-11
ENSOCUT00000059663	ENSOCUT00000016295	SHOC1	0.82099	0.00106285
MSTRG.18552.1	ENSOCUT00000016335	JAKMIP3	0.606234	0.0366488
ENSOCUT00000050041	ENSOCUT00000016495	ENSOCUT00000016495	0.798108	0.00186137
MSTRG.16229.1	ENSOCUT00000016618	CHMP2A	0.870812	0.000227237
MSTRG.16229.1	ENSOCUT00000016621	ENSOCUT00000016621	0.908958	4.22e-05
ENSOCUT00000059394	ENSOCUT00000016658	SFRP2	0.943722	4.04e-06
MSTRG.16695.1	ENSOCUT00000016660	AXL	0.594572	0.04145
MSTRG.13832.1	ENSOCUT00000016690	ENSOCUT00000016690	0.906848	4.72e-05
ENSOCUT00000043014	ENSOCUT00000016705	PDRG1	0.633168	0.0270964
MSTRG.7947.2	ENSOCUT00000016722	SPOP	0.885663	0.000126642
ENSOCUT00000046102	ENSOCUT00000016782	DTWD1	0.630506	0.0279498
ENSOCUT00000058263	ENSOCUT00000016872	TBC1D13	-0.583122	0.0465824
ENSOCUT00000057151	ENSOCUT00000016878	RHEBL1	0.607731	0.0360625
ENSOCUT00000034428	ENSOCUT00000016916	COPS7B	0.698073	0.0115815
ENSOCUT00000052504	ENSOCUT00000016954	PCMTD1	0.615137	0.0332607
MSTRG.1516.4	ENSOCUT00000017026	BET1	0.816993	0.00117846
MSTRG.1516.2	ENSOCUT00000017026	BET1	0.87763	0.000175359
MSTRG.1516.2	ENSOCUT00000017029	GNG11	0.773296	0.00317688
MSTRG.1516.4	ENSOCUT00000017029	GNG11	0.664452	0.0184248
MSTRG.11433.1	ENSOCUT00000017031	CEBPG	0.630952	0.0278054
ENSOCUT00000033632	ENSOCUT00000017064	UPK3A	0.705305	0.0103996
MSTRG.11080.2	ENSOCUT00000017189	FRS2	0.700348	0.0111995
ENSOCUT00000062333	ENSOCUT00000017197	HCFC1R1	0.740769	0.00585096
ENSOCUT00000050847	ENSOCUT00000017373	KLHL29	0.675212	0.0159776
MSTRG.3019.1	ENSOCUT00000017470	ZBTB37	0.821277	0.0010549
MSTRG.3022.1	ENSOCUT00000017470	ZBTB37	0.987234	2.61e-09
ENSOCUT00000056123	ENSOCUT00000017614	SLC13A3	0.629592	0.0282474
ENSOCUT00000037664	ENSOCUT00000017614	SLC13A3	0.905593	5.03e-05
MSTRG.15394.4	ENSOCUT00000017614	SLC13A3	0.911864	3.61e-05
ENSOCUT00000061901	ENSOCUT00000017743	CYP1A1	0.636717	0.0259879
ENSOCUT00000027659	ENSOCUT00000017752	FLCN	0.678689	0.0152407
MSTRG.18392.1	ENSOCUT00000017796	TULP2	-0.672373	0.0165986
ENSOCUT00000063503	ENSOCUT00000017873	XKR4	0.89566	8.16e-05
ENSOCUT00000056213	ENSOCUT00000017912	ZFHX3	0.604791	0.0372203
ENSOCUT00000042012	ENSOCUT00000019952	HOXB8	0.926455	1.5e-05
ENSOCUT00000051415	ENSOCUT00000019952	HOXB8	0.882665	0.000143388
ENSOCUT00000045700	ENSOCUT00000019952	HOXB8	0.918313	2.49e-05
ENSOCUT00000052437	ENSOCUT00000019952	HOXB8	0.918313	2.49e-05
ENSOCUT00000050404	ENSOCUT00000021129	ENSOCUT00000021129	0.905488	5.06e-05
MSTRG.11402.1	ENSOCUT00000021220	ENSOCUT00000021220	0.809232	0.0014304
ENSOCUT00000039110	ENSOCUT00000021352	ENSOCUT00000021352	0.652561	0.0214368
MSTRG.16222.1	ENSOCUT00000021410	ZSCAN22	0.664844	0.0183313
MSTRG.3416.1	ENSOCUT00000021448	TMOD4	0.598137	0.0399375
MSTRG.16176.1	ENSOCUT00000021480	ENSOCUT00000021480	0.690994	0.0128323
ENSOCUT00000062373	ENSOCUT00000021512	MIOX	0.714512	0.00902741
ENSOCUT00000061167	ENSOCUT00000021554	ENSOCUT00000021554	0.650771	0.0219194
ENSOCUT00000047145	ENSOCUT00000021561	PLPP2	0.71723	0.0086495
ENSOCUT00000055942	ENSOCUT00000021619	ENSOCUT00000021619	0.661736	0.0190836
MSTRG.18857.2	ENSOCUT00000021619	ENSOCUT00000021619	0.667112	0.017796
MSTRG.7576.1	ENSOCUT00000021620	DLG4	0.738026	0.00613595
MSTRG.7576.3	ENSOCUT00000021620	DLG4	0.655199	0.0207396
MSTRG.7576.2	ENSOCUT00000021620	DLG4	0.755805	0.00446167
ENSOCUT00000064210	ENSOCUT00000021796	ALG3	0.577516	0.0492515
MSTRG.1292.1	ENSOCUT00000021969	MRPL11	0.759531	0.00415981
ENSOCUT00000054601	ENSOCUT00000022087	FOXF2	0.828068	0.000879739
ENSOCUT00000058080	ENSOCUT00000022144	ENSOCUT00000022144	0.62408	0.0300896
MSTRG.14475.2	ENSOCUT00000022197	ENSOCUT00000022197	0.948471	2.62e-06
MSTRG.14475.3	ENSOCUT00000022197	ENSOCUT00000022197	0.800403	0.00176524
ENSOCUT00000054633	ENSOCUT00000022251	CTSZ	0.875686	0.000189098
ENSOCUT00000039689	ENSOCUT00000022257	SIX2	0.682436	0.0144749
ENSOCUT00000043014	ENSOCUT00000022320	FOXS1	0.591745	0.042678
ENSOCUT00000038401	ENSOCUT00000022320	FOXS1	0.729581	0.00707929
ENSOCUT00000039123	ENSOCUT00000022347	PEMT	-0.704418	0.0105394
ENSOCUT00000038733	ENSOCUT00000022347	PEMT	-0.620157	0.0314526
MSTRG.11921.1	ENSOCUT00000022428	ENSOCUT00000022428	0.834175	0.000742236
ENSOCUT00000055654	ENSOCUT00000022518	ENSOCUT00000022518	0.891638	9.78e-05
ENSOCUT00000062487	ENSOCUT00000022555	STK33	0.810178	0.00139765
ENSOCUT00000062150	ENSOCUT00000022629	ORYCUNV1R1558	0.996006	7.95e-12
ENSOCUT00000035351	ENSOCUT00000022689	SPINDOC	0.803306	0.00164914
ENSOCUT00000056349	ENSOCUT00000022719	ENSOCUT00000022719	0.697905	0.0116102
MSTRG.13872.1	ENSOCUT00000022766	ANKRD12	0.667387	0.017732
ENSOCUT00000052581	ENSOCUT00000022796	ENSOCUT00000022796	0.909984	4e-05
ENSOCUT00000037735	ENSOCUT00000022865	ENSOCUT00000022865	0.577906	0.0490625
MSTRG.143.1	ENSOCUT00000022879	Tpm2	0.578512	0.0487699
ENSOCUT00000058850	ENSOCUT00000023550	ENSOCUT00000023550	0.769378	0.0034364
MSTRG.7576.3	ENSOCUT00000023552	ASGR2	0.662547	0.0188852
MSTRG.7576.2	ENSOCUT00000023552	ASGR2	0.661733	0.0190845
MSTRG.11052.1	ENSOCUT00000023572	ENSOCUT00000023572	0.791976	0.00213794
MSTRG.13098.1	ENSOCUT00000023655	SPSB2	0.718594	0.00846444
MSTRG.2162.2	ENSOCUT00000023965	ENSOCUT00000023965	0.675485	0.0159188
ENSOCUT00000050041	ENSOCUT00000024061	EIF1AD	0.901817	6.08e-05
MSTRG.16638.1	ENSOCUT00000024090	TPST1	0.874936	0.000194611
ENSOCUT00000042336	ENSOCUT00000024166	HOXB3	0.645702	0.023329
ENSOCUT00000052945	ENSOCUT00000024166	HOXB3	0.763638	0.00384531
ENSOCUT00000055654	ENSOCUT00000024237	ENSOCUT00000024237	0.982842	1.14e-08
ENSOCUT00000042005	ENSOCUT00000024276	ARPC1B	0.731349	0.0068733
ENSOCUT00000047367	ENSOCUT00000024283	ENSOCUT00000024283	0.584863	0.0457745
MSTRG.4102.1	ENSOCUT00000024306	ELOA	-0.649142	0.0223655
ENSOCUT00000054075	ENSOCUT00000024307	ENSOCUT00000024307	0.820855	0.0010666
ENSOCUT00000041519	ENSOCUT00000024316	SYCE3	0.711364	0.00948041
ENSOCUT00000058005	ENSOCUT00000024486	KLHDC8A	0.890531	0.000102748
MSTRG.19484.1	ENSOCUT00000024491	RPS6KA3	0.72468	0.00767427
ENSOCUT00000035066	ENSOCUT00000024525	CUX2	-0.634531	0.0266669
MSTRG.17800.2	ENSOCUT00000024527	DENND6B	0.778172	0.00287502
ENSOCUT00000055677	ENSOCUT00000024574	FSTL4	0.811722	0.00134547
ENSOCUT00000051781	ENSOCUT00000024648	TDRD9	-0.641001	0.0246942
MSTRG.3415.11	ENSOCUT00000024662	SCNM1	0.587541	0.0445513
ENSOCUT00000040253	ENSOCUT00000024698	POLM	0.754637	0.00455959
MSTRG.16624.1	ENSOCUT00000024722	CDIP1	0.824764	0.000961888
MSTRG.9768.1	ENSOCUT00000024793	ENSOCUT00000024793	0.684516	0.0140621
ENSOCUT00000045620	ENSOCUT00000024824	ANXA1	0.993674	7.89e-11
ENSOCUT00000062555	ENSOCUT00000024940	ENSOCUT00000024940	0.708798	0.00986186
MSTRG.15394.4	ENSOCUT00000025024	SLC2A10	0.937725	6.64e-06
ENSOCUT00000037664	ENSOCUT00000025024	SLC2A10	0.949675	2.34e-06
ENSOCUT00000056123	ENSOCUT00000025024	SLC2A10	0.781063	0.00270667
MSTRG.9883.1	ENSOCUT00000025182	PCDHGB1	0.803119	0.00165643
MSTRG.11815.3	ENSOCUT00000025224	DCUN1D3	0.658302	0.0199409
MSTRG.10189.1	ENSOCUT00000025264	FAM110B	0.700405	0.0111901
ENSOCUT00000055654	ENSOCUT00000025295	ENSOCUT00000025295	0.982842	1.14e-08
ENSOCUT00000059956	ENSOCUT00000025296	IGF1	0.668493	0.0174757
MSTRG.18948.1	ENSOCUT00000025355	ENSOCUT00000025355	0.755017	0.00452756
ENSOCUT00000063387	ENSOCUT00000025355	ENSOCUT00000025355	0.686062	0.013761
ENSOCUT00000057465	ENSOCUT00000025451	ENSOCUT00000025451	0.600346	0.0390203
MSTRG.844.1	ENSOCUT00000025478	TSKU	0.747746	0.00517097
MSTRG.10835.5	ENSOCUT00000025512	ENSOCUT00000025512	0.580959	0.0475997
MSTRG.2963.1	ENSOCUT00000025544	SYNJ2	0.63464	0.0266325
MSTRG.2964.2	ENSOCUT00000025544	SYNJ2	0.578561	0.048746
MSTRG.17803.5	ENSOCUT00000025555	HDAC10	0.743764	0.00555129
ENSOCUT00000055654	ENSOCUT00000025640	ENSOCUT00000025640	0.80898	0.00143924
ENSOCUT00000062333	ENSOCUT00000025647	ZSCAN10	0.836364	0.000697232
ENSOCUT00000062999	ENSOCUT00000025647	ZSCAN10	0.779039	0.00282372
MSTRG.19817.14	ENSOCUT00000025797	ENSOCUT00000025797	0.748426	0.005108
ENSOCUT00000048667	ENSOCUT00000025820	ATP6V0A1	0.617027	0.0325716
MSTRG.5880.2	ENSOCUT00000025821	SPAG6	0.601402	0.038587
MSTRG.5860.1	ENSOCUT00000025835	SPRTN	0.863947	0.000290857
ENSOCUT00000036532	ENSOCUT00000025877	SNX7	0.628471	0.0286153
ENSOCUT00000064824	ENSOCUT00000025877	SNX7	0.631001	0.0277897
MSTRG.16151.1	ENSOCUT00000025889	ZKSCAN5	0.794846	0.00200484
ENSOCUT00000041770	ENSOCUT00000025909	CBX7	0.624878	0.029818
ENSOCUT00000058567	ENSOCUT00000025919	MAFF	0.660588	0.0193673
ENSOCUT00000055910	ENSOCUT00000026051	ENSOCUT00000026051	0.664698	0.0183661
MSTRG.15121.1	ENSOCUT00000026061	WDR74	0.600319	0.0390314
MSTRG.10446.1	ENSOCUT00000026063	PKHD1L1	0.624316	0.0300092
MSTRG.1297.5	ENSOCUT00000026082	ENSOCUT00000026082	-0.60033	0.0390269
ENSOCUT00000063148	ENSOCUT00000026132	ENSOCUT00000026132	0.679129	0.0151491
ENSOCUT00000041770	ENSOCUT00000026141	NPTXR	0.87629	0.000184737
ENSOCUT00000037319	ENSOCUT00000026457	ENSOCUT00000026457	0.674118	0.016215
MSTRG.17832.1	ENSOCUT00000026467	GSC	0.919513	2.32e-05
ENSOCUT00000049619	ENSOCUT00000026565	ENSOCUT00000026565	0.951916	1.87e-06
MSTRG.2571.1	ENSOCUT00000026575	ENSOCUT00000026575	0.586427	0.0450571
ENSOCUT00000047395	ENSOCUT00000026597	TRARG1	0.817493	0.0011635
MSTRG.16292.1	ENSOCUT00000026612	ENSOCUT00000026612	0.671107	0.0168813
ENSOCUT00000043235	ENSOCUT00000026678	SDS	0.951644	1.92e-06
ENSOCUT00000045617	ENSOCUT00000026682	WDR4	-0.697278	0.0117173
ENSOCUT00000042470	ENSOCUT00000026691	ENSOCUT00000026691	0.723859	0.00777755
ENSOCUT00000039956	ENSOCUT00000026726	ENSOCUT00000026726	0.6761	0.015787
MSTRG.9883.1	ENSOCUT00000026726	ENSOCUT00000026726	0.752807	0.00471634
MSTRG.14189.2	ENSOCUT00000026766	ENSOCUT00000026766	0.676578	0.0156851
MSTRG.16590.1	ENSOCUT00000026781	TYROBP	0.673199	0.0164163
ENSOCUT00000042381	ENSOCUT00000026911	ENSOCUT00000026911	0.733875	0.00658699
ENSOCUT00000057600	ENSOCUT00000026911	ENSOCUT00000026911	0.711873	0.00940597
ENSOCUT00000053544	ENSOCUT00000026911	ENSOCUT00000026911	0.865959	0.000270934
ENSOCUT00000063018	ENSOCUT00000026911	ENSOCUT00000026911	0.81303	0.00130242
MSTRG.2910.1	ENSOCUT00000027063	ENSOCUT00000027063	0.744025	0.00552573
ENSOCUT00000062333	ENSOCUT00000027318	ENSOCUT00000027318	0.727378	0.00734227
ENSOCUT00000040819	ENSOCUT00000027334	RXRB	0.752228	0.00476678
ENSOCUT00000062742	ENSOCUT00000027495	DHX9	-0.620698	0.0312622
MSTRG.7576.3	ENSOCUT00000027497	ASGR1	0.954819	1.37e-06
MSTRG.7576.2	ENSOCUT00000027497	ASGR1	0.986437	3.53e-09
MSTRG.7576.1	ENSOCUT00000027497	ASGR1	0.955274	1.31e-06
MSTRG.5648.2	ENSOCUT00000027569	PCDH10	0.668814	0.0174019
MSTRG.16590.1	ENSOCUT00000027587	CLIP3	0.586108	0.0452027
MSTRG.16624.1	ENSOCUT00000027701	UBALD1	0.752337	0.00475719
MSTRG.17274.2	ENSOCUT00000027710	ENSOCUT00000027710	0.592647	0.0422832
MSTRG.17274.4	ENSOCUT00000027710	ENSOCUT00000027710	-0.580164	0.0479776
MSTRG.17274.1	ENSOCUT00000027710	ENSOCUT00000027710	0.782624	0.00261897
ENSOCUT00000043649	ENSOCUT00000027776	ENSOCUT00000027776	0.693971	0.0122947
MSTRG.9883.1	ENSOCUT00000027855	PCDHGB5	0.840698	0.000614368
ENSOCUT00000039638	ENSOCUT00000027881	CCDC65	0.680518	0.0148632
MSTRG.2162.2	ENSOCUT00000027926	AIF1	0.835995	0.00070465
ENSOCUT00000037762	ENSOCUT00000027977	ENSOCUT00000027977	0.751086	0.00486737
MSTRG.1292.1	ENSOCUT00000028033	PACS1	0.629123	0.028401
MSTRG.1377.1	ENSOCUT00000028056	HOXA1	0.761056	0.00404089
MSTRG.1376.12	ENSOCUT00000028056	HOXA1	0.60099	0.0387557
ENSOCUT00000040595	ENSOCUT00000028061	LHFPL2	0.644133	0.0237785
MSTRG.16242.1	ENSOCUT00000028271	ENSOCUT00000028271	0.658839	0.0198052
MSTRG.14860.1	ENSOCUT00000028290	TCIM	0.617323	0.0324645
ENSOCUT00000047515	ENSOCUT00000028301	PGAM2	0.804762	0.00159317
MSTRG.15482.1	ENSOCUT00000028339	KCNE2	0.700964	0.0110977
MSTRG.3022.1	ENSOCUT00000028381	CENPL	0.656942	0.0202881
ENSOCUT00000062755	ENSOCUT00000028391	C1orf35	-0.780854	0.00271859
ENSOCUT00000046330	ENSOCUT00000028451	ENSOCUT00000028451	0.662862	0.0188084
MSTRG.9760.1	ENSOCUT00000028451	ENSOCUT00000028451	0.723265	0.00785293
MSTRG.11288.1	ENSOCUT00000028486	SUN2	0.622825	0.0305212
MSTRG.4118.1	ENSOCUT00000028507	ENSOCUT00000028507	0.61909	0.0318309
MSTRG.5888.1	ENSOCUT00000028513	SKIDA1	0.870327	0.000231344
ENSOCUT00000054065	ENSOCUT00000028637	CPLX2	0.786647	0.0024029
MSTRG.10723.1	ENSOCUT00000028653	UBOX5	-0.607305	0.0362286
ENSOCUT00000043415	ENSOCUT00000028691	ENSOCUT00000028691	0.675993	0.01581
ENSOCUT00000057263	ENSOCUT00000028713	CX3CR1	0.582528	0.0468602
ENSOCUT00000048306	ENSOCUT00000028724	ENSOCUT00000028724	0.585981	0.0452611
MSTRG.14188.66	ENSOCUT00000028771	ENSOCUT00000028771	0.958104	9.47e-07
MSTRG.14188.69	ENSOCUT00000028771	ENSOCUT00000028771	0.958104	9.47e-07
ENSOCUT00000043457	ENSOCUT00000028833	SGCA	0.885434	0.000127861
ENSOCUT00000038474	ENSOCUT00000028854	NDRG4	0.892138	9.57e-05
MSTRG.1156.1	ENSOCUT00000028903	PEX16	0.706407	0.0102276
ENSOCUT00000055654	ENSOCUT00000028916	ENSOCUT00000028916	0.595437	0.0410795
ENSOCUT00000042245	ENSOCUT00000028930	ENSOCUT00000028930	0.671209	0.0168584
ENSOCUT00000055654	ENSOCUT00000028956	ENSOCUT00000028956	0.8213	0.00105426
ENSOCUT00000063018	ENSOCUT00000029120	ENSOCUT00000029120	0.706384	0.0102312
ENSOCUT00000042381	ENSOCUT00000029120	ENSOCUT00000029120	0.622838	0.0305166
MSTRG.5123.3	ENSOCUT00000029320	GASK1B	0.591938	0.0425931
ENSOCUT00000039255	ENSOCUT00000029328	SYT2	0.852838	0.000422301
MSTRG.19722.1	ENSOCUT00000029482	AR	0.88946	0.000107675
ENSOCUT00000035444	ENSOCUT00000029498	GCAT	0.590145	0.0433842
ENSOCUT00000062397	ENSOCUT00000029625	ENSOCUT00000029625	0.576967	0.0495189
ENSOCUT00000047836	ENSOCUT00000029650	ENSOCUT00000029650	0.815019	0.001239
MSTRG.19986.1	ENSOCUT00000029724	APLN	0.738611	0.00607436
MSTRG.7576.1	ENSOCUT00000029758	DLG4	0.704198	0.0105744
MSTRG.7576.3	ENSOCUT00000029758	DLG4	0.805387	0.0015696
MSTRG.7576.2	ENSOCUT00000029758	DLG4	0.897709	7.41e-05
ENSOCUT00000064845	ENSOCUT00000029761	ENSOCUT00000029761	0.675207	0.0159788
ENSOCUT00000059149	ENSOCUT00000029810	MSRB1	0.721531	0.0080759
MSTRG.9049.6	ENSOCUT00000029815	ENSOCUT00000029815	0.607225	0.0362598
MSTRG.2323.1	ENSOCUT00000029832	CMTR1	0.889787	0.000106152
ENSOCUT00000057600	ENSOCUT00000029902	KLRK1	0.793943	0.00204601
ENSOCUT00000053544	ENSOCUT00000029902	KLRK1	0.860748	0.000324864
ENSOCUT00000063018	ENSOCUT00000029902	KLRK1	0.921411	2.07e-05
ENSOCUT00000042381	ENSOCUT00000029902	KLRK1	0.753493	0.00465711
ENSOCUT00000055654	ENSOCUT00000029957	ENSOCUT00000029957	0.975058	7.29e-08
MSTRG.7576.3	ENSOCUT00000029993	ALOX12	0.787139	0.00237741
MSTRG.7576.1	ENSOCUT00000029993	ALOX12	0.906729	4.75e-05
MSTRG.7576.2	ENSOCUT00000029993	ALOX12	0.756684	0.00438897
ENSOCUT00000048331	ENSOCUT00000030118	ENSOCUT00000030118	0.83186	0.000792228
MSTRG.7576.3	ENSOCUT00000030301	ACADVL	-0.589156	0.0438248
ENSOCUT00000051789	ENSOCUT00000030325	TOB2	0.644589	0.0236473
MSTRG.3136.3	ENSOCUT00000030361	PAXIP1	0.82824	0.000875615
ENSOCUT00000058439	ENSOCUT00000030369	ENSOCUT00000030369	0.793749	0.00205495
MSTRG.14444.2	ENSOCUT00000030439	RER1	0.834072	0.000744407
ENSOCUT00000043224	ENSOCUT00000030465	EMX2	0.922527	1.93e-05
MSTRG.15142.1	ENSOCUT00000030475	ENSOCUT00000030475	0.658367	0.0199245
ENSOCUT00000061582	ENSOCUT00000030502	KCNMB4	-0.657124	0.0202416
MSTRG.18561.1	ENSOCUT00000030525	TPD52L2	0.678889	0.0151992
ENSOCUT00000054703	ENSOCUT00000030525	TPD52L2	-0.686477	0.013681
ENSOCUT00000044094	ENSOCUT00000030760	PADI3	0.61445	0.033514
MSTRG.18974.1	ENSOCUT00000030769	ENSOCUT00000030769	0.663353	0.0186893
ENSOCUT00000053143	ENSOCUT00000030770	SAMD9	0.964953	3.93e-07
ENSOCUT00000036617	ENSOCUT00000031003	ENSOCUT00000031003	0.700303	0.0112069
ENSOCUT00000042012	ENSOCUT00000031011	HOXB9	0.588222	0.0442438
ENSOCUT00000051415	ENSOCUT00000031011	HOXB9	0.598893	0.039622
ENSOCUT00000064348	ENSOCUT00000031042	ENSOCUT00000031042	0.579244	0.0484177
ENSOCUT00000050297	ENSOCUT00000031146	ENSOCUT00000031146	0.993878	6.71e-11
ENSOCUT00000045657	ENSOCUT00000031146	ENSOCUT00000031146	0.973791	9.32e-08
MSTRG.13066.1	ENSOCUT00000031166	VWF	0.608482	0.035771
ENSOCUT00000050404	ENSOCUT00000031317	ENSOCUT00000031317	0.843725	0.000561166
ENSOCUT00000064091	ENSOCUT00000031327	CDH13	0.67879	0.0152197
ENSOCUT00000063387	ENSOCUT00000031394	ENSOCUT00000031394	-0.734946	0.00646828
MSTRG.2223.1	ENSOCUT00000031401	GNL1	0.631656	0.0275788
ENSOCUT00000055267	ENSOCUT00000031415	TMEM51	0.872502	0.000213394
MSTRG.7576.3	ENSOCUT00000031468	PHF23	0.600101	0.0391213
ENSOCUT00000050494	ENSOCUT00000031549	CCDC92	0.837198	0.000680634
ENSOCUT00000039236	ENSOCUT00000031556	ENSOCUT00000031556	0.64284	0.0241534
ENSOCUT00000050836	ENSOCUT00000031624	PPP2R5C	0.704429	0.0105377
MSTRG.18402.22	ENSOCUT00000031810	ENSOCUT00000031810	0.759235	0.00418319
ENSOCUT00000061901	ENSOCUT00000031811	ARID3B	0.613842	0.0337389
MSTRG.5508.1	ENSOCUT00000031824	ANKRD17	0.927238	1.42e-05
MSTRG.4173.27	ENSOCUT00000031875	EPB41	0.851278	0.000443939
MSTRG.19101.2	ENSOCUT00000032107	ENSOCUT00000032107	-0.617775	0.0323016
ENSOCUT00000057097	ENSOCUT00000032107	ENSOCUT00000032107	0.678546	0.0152705
MSTRG.13608.1	ENSOCUT00000033005	ENSOCUT00000033005	0.697683	0.0116481
MSTRG.13608.2	ENSOCUT00000033005	ENSOCUT00000033005	-0.632233	0.0273939
ENSOCUT00000047322	ENSOCUT00000033030	ZNF7	0.725998	0.0075107
MSTRG.16957.1	ENSOCUT00000033046	ENSOCUT00000033046	0.84289	0.00057547
MSTRG.16957.2	ENSOCUT00000033046	ENSOCUT00000033046	0.823888	0.000984619
ENSOCUT00000037294	ENSOCUT00000033058	ENSOCUT00000033058	0.877952	0.000173165
MSTRG.16032.1	ENSOCUT00000033079	ENSOCUT00000033079	0.853166	0.00041786
ENSOCUT00000056738	ENSOCUT00000033093	ENSOCUT00000033093	0.576553	0.0497207
ENSOCUT00000062430	ENSOCUT00000033093	ENSOCUT00000033093	0.594761	0.0413689
ENSOCUT00000063759	ENSOCUT00000033187	POLDIP3	0.615587	0.0330956
ENSOCUT00000049774	ENSOCUT00000033307	PTPN1	0.763153	0.00388149
MSTRG.11933.7	ENSOCUT00000033389	MDH2	0.605256	0.0370352
MSTRG.4458.2	ENSOCUT00000033391	ENSOCUT00000033391	0.591238	0.0429007
ENSOCUT00000043582	ENSOCUT00000033392	SPINK9	0.677936	0.0153982
ENSOCUT00000041809	ENSOCUT00000033479	C15orf39	0.931216	1.08e-05
ENSOCUT00000034607	ENSOCUT00000033485	EFNA5	0.605155	0.0370753
MSTRG.16120.1	ENSOCUT00000033515	ENSOCUT00000033515	0.785379	0.00246946
MSTRG.6867.2	ENSOCUT00000033605	TOMM20L	0.747344	0.00520842
MSTRG.6867.1	ENSOCUT00000033605	TOMM20L	0.619288	0.0317607
ENSOCUT00000053544	ENSOCUT00000033709	ENSOCUT00000033709	0.686875	0.0136046
ENSOCUT00000061339	ENSOCUT00000033765	GMPPA	0.643818	0.0238696
ENSOCUT00000058954	ENSOCUT00000033814	TACC1	0.658721	0.019835
ENSOCUT00000039638	ENSOCUT00000033818	DDX23	0.613585	0.0338345
MSTRG.13098.1	ENSOCUT00000033830	PTPN6	0.779345	0.00280574
ENSOCUT00000062035	ENSOCUT00000033840	MARCHF6	0.621708	0.0309086
MSTRG.11402.1	ENSOCUT00000033860	ZNF540	0.774824	0.0030798
ENSOCUT00000043582	ENSOCUT00000033881	ENSOCUT00000033881	0.738843	0.00604998
MSTRG.15552.2	ENSOCUT00000033917	SIAH1	0.57632	0.049835
ENSOCUT00000047250	ENSOCUT00000033948	C15orf41	0.918748	2.43e-05
ENSOCUT00000039442	ENSOCUT00000033976	MOV10L1	-0.582611	0.0468213
ENSOCUT00000044217	ENSOCUT00000033976	MOV10L1	-0.739721	0.00595863
ENSOCUT00000041586	ENSOCUT00000034051	LMO4	0.695563	0.0120142
ENSOCUT00000060765	ENSOCUT00000034079	FDFT1	0.744881	0.0054425
ENSOCUT00000048772	ENSOCUT00000034099	RRP7A	0.593575	0.04188
MSTRG.2323.1	ENSOCUT00000034104	RNF8	0.707246	0.0100981
ENSOCUT00000038675	ENSOCUT00000034166	ENSOCUT00000034166	0.868928	0.000243493
MSTRG.10628.2	ENSOCUT00000034196	NCOA6	0.933619	9.07e-06
MSTRG.9949.6	ENSOCUT00000034332	PPARGC1B	0.924992	1.65e-05
MSTRG.13781.2	ENSOCUT00000034361	ADAMTS9	0.705128	0.0104274
ENSOCUT00000061515	ENSOCUT00000034433	KDM2A	0.696065	0.0119268
ENSOCUT00000038458	ENSOCUT00000034433	KDM2A	-0.689188	0.0131669
ENSOCUT00000050041	ENSOCUT00000034466	ENSOCUT00000034466	0.642821	0.0241592
MSTRG.6082.1	ENSOCUT00000034488	PIGR	0.973957	9.03e-08
ENSOCUT00000056782	ENSOCUT00000034520	MICU3	0.819771	0.00109713
MSTRG.9174.2	ENSOCUT00000034528	BABAM2	0.661656	0.0191033
MSTRG.15142.1	ENSOCUT00000034627	ENSOCUT00000034627	0.688338	0.0133266
ENSOCUT00000062430	ENSOCUT00000034661	ENSOCUT00000034661	0.601104	0.0387088
ENSOCUT00000056738	ENSOCUT00000034661	ENSOCUT00000034661	0.811597	0.00134963
ENSOCUT00000056175	ENSOCUT00000034760	RASSF5	0.746616	0.00527678
ENSOCUT00000055514	ENSOCUT00000034760	RASSF5	0.752469	0.00474571
ENSOCUT00000063316	ENSOCUT00000034807	ENSOCUT00000034807	0.718753	0.00844311
MSTRG.5758.1	ENSOCUT00000034862	CDC42BPA	-0.590007	0.0434454
MSTRG.7235.1	ENSOCUT00000035032	SORBS1	0.803225	0.00165229
MSTRG.19746.1	ENSOCUT00000035086	ENSOCUT00000035086	0.582191	0.0470184
ENSOCUT00000055654	ENSOCUT00000035141	ENSOCUT00000035141	0.963565	4.76e-07
ENSOCUT00000058954	ENSOCUT00000035213	ADAM9	0.768558	0.0034927
MSTRG.3764.2	ENSOCUT00000035349	ADGRL2	-0.607166	0.0362828
MSTRG.143.1	ENSOCUT00000035365	RGP1	-0.579754	0.0481735
ENSOCUT00000051781	ENSOCUT00000035640	PPP1R13B	0.715486	0.00889067
ENSOCUT00000058806	ENSOCUT00000035678	ENSOCUT00000035678	0.672318	0.0166109
MSTRG.7094.2	ENSOCUT00000035680	PBLD	0.718	0.00854473
ENSOCUT00000058740	ENSOCUT00000035683	NCOR2	0.629541	0.0282638
ENSOCUT00000064845	ENSOCUT00000035693	ENSOCUT00000035693	0.699699	0.0113076
MSTRG.16590.1	ENSOCUT00000035804	ALKBH6	0.742524	0.00567396
ENSOCUT00000045909	ENSOCUT00000035900	CCNB2	0.774371	0.00310834
MSTRG.4118.1	ENSOCUT00000035917	ENSOCUT00000035917	0.747329	0.00520984
ENSOCUT00000046720	ENSOCUT00000036006	CNOT10	0.60088	0.0388007
ENSOCUT00000035505	ENSOCUT00000036019	ENSOCUT00000036019	0.665905	0.0180793
MSTRG.9584.1	ENSOCUT00000036059	ENSOCUT00000036059	0.606628	0.0364937
MSTRG.15578.1	ENSOCUT00000036060	TMEM86A	0.69568	0.0119938
MSTRG.18094.2	ENSOCUT00000036104	ZNF250	0.65986	0.0195487
ENSOCUT00000047322	ENSOCUT00000036104	ZNF250	0.76146	0.00400976
MSTRG.18561.1	ENSOCUT00000036228	TPD52L2	0.851007	0.000447787
MSTRG.10588.1	ENSOCUT00000036318	NDRG3	0.837057	0.000683425
MSTRG.7576.1	ENSOCUT00000036387	ACADVL	-0.634788	0.0265863
MSTRG.16292.1	ENSOCUT00000036492	HIP1	0.690663	0.0128931
ENSOCUT00000064845	ENSOCUT00000036623	ENSOCUT00000036623	0.678298	0.0153224
ENSOCUT00000056349	ENSOCUT00000036701	ENSOCUT00000036701	0.581291	0.0474428
ENSOCUT00000037603	ENSOCUT00000036708	HPSE2	0.892968	9.22e-05
ENSOCUT00000061901	ENSOCUT00000036917	CYP1A1	0.649889	0.0221602
ENSOCUT00000049010	ENSOCUT00000036974	ENSOCUT00000036974	0.959888	7.65e-07
MSTRG.2088.1	ENSOCUT00000037034	TRIM27	0.610892	0.0348469
MSTRG.9504.1	ENSOCUT00000037085	MORC2	0.630532	0.0279416
ENSOCUT00000035050	ENSOCUT00000037113	SCARB1	0.586885	0.0448487
MSTRG.13295.1	ENSOCUT00000037119	SCEL	0.75591	0.00445291
ENSOCUT00000036169	ENSOCUT00000037171	PODN	0.891855	9.69e-05
ENSOCUT00000040846	ENSOCUT00000037250	MACROH2A1	-0.663369	0.0186854
ENSOCUT00000047138	ENSOCUT00000037270	C20orf204	0.619368	0.031732
ENSOCUT00000048424	ENSOCUT00000037307	LRRC8B	0.71832	0.00850139
MSTRG.10399.1	ENSOCUT00000037329	YWHAZ	0.661651	0.0191046
ENSOCUT00000037603	ENSOCUT00000037343	HPSE2	0.892968	9.22e-05
ENSOCUT00000034936	ENSOCUT00000037350	ENSOCUT00000037350	-0.60061	0.0389114
MSTRG.1030.1	ENSOCUT00000037503	COPB1	0.701783	0.0109633
ENSOCUT00000036154	ENSOCUT00000037520	ENSOCUT00000037520	-0.603292	0.0378203
ENSOCUT00000043686	ENSOCUT00000037546	ENSOCUT00000037546	-0.746435	0.0052939
MSTRG.9883.1	ENSOCUT00000037585	PCDHGB4	0.672649	0.0165375
MSTRG.2162.2	ENSOCUT00000037736	ENSOCUT00000037736	0.739552	0.00597618
MSTRG.11052.1	ENSOCUT00000037792	ENSOCUT00000037792	0.819387	0.0011081
MSTRG.4590.1	ENSOCUT00000037818	GOLIM4	0.8082	0.00146681
MSTRG.9504.1	ENSOCUT00000037840	MORC2	0.626014	0.0294336
ENSOCUT00000045074	ENSOCUT00000037850	IRF1	0.670896	0.0169287
MSTRG.6970.2	ENSOCUT00000037851	ENSOCUT00000037851	0.660719	0.0193347
MSTRG.193.1	ENSOCUT00000037867	ENSOCUT00000037867	0.683414	0.0142796
ENSOCUT00000062035	ENSOCUT00000037872	MARCHF6	0.642341	0.0242995
ENSOCUT00000047355	ENSOCUT00000038097	ENSOCUT00000038097	0.69296	0.0124754
ENSOCUT00000055924	ENSOCUT00000038097	ENSOCUT00000038097	0.987356	2.49e-09
MSTRG.17274.3	ENSOCUT00000038118	ENSOCUT00000038118	-0.707253	0.0100971
MSTRG.16222.1	ENSOCUT00000038159	ZNF584	0.659049	0.0197522
ENSOCUT00000058954	ENSOCUT00000038174	TM2D2	0.752872	0.0047107
ENSOCUT00000041768	ENSOCUT00000038240	ENSOCUT00000038240	0.892979	9.22e-05
ENSOCUT00000044931	ENSOCUT00000038278	ENSOCUT00000038278	0.630078	0.0280889
ENSOCUT00000047315	ENSOCUT00000038278	ENSOCUT00000038278	0.823867	0.000985173
ENSOCUT00000052853	ENSOCUT00000038310	BMPR2	0.595085	0.0412299
MSTRG.8530.1	ENSOCUT00000038349	ASB5	0.870942	0.000226151
MSTRG.17274.3	ENSOCUT00000038426	ENSOCUT00000038426	-0.577491	0.0492636
ENSOCUT00000063329	ENSOCUT00000038525	CHMP2B	0.83432	0.000739189
ENSOCUT00000039770	ENSOCUT00000038625	RAC2	0.983608	9.07e-09
ENSOCUT00000039851	ENSOCUT00000038695	B4GALT6	0.78346	0.00257288
ENSOCUT00000040331	ENSOCUT00000038827	ENSOCUT00000038827	0.661503	0.019141
MSTRG.5401.1	ENSOCUT00000038827	ENSOCUT00000038827	0.752842	0.00471324
MSTRG.13872.1	ENSOCUT00000038857	ANKRD12	0.684668	0.0140323
MSTRG.3437.1	ENSOCUT00000038879	ECM1	0.791375	0.00216666
MSTRG.14125.4	ENSOCUT00000038887	ENSOCUT00000038887	0.687801	0.0134281
MSTRG.5195.1	ENSOCUT00000038921	HHIP	0.873606	0.000204706
ENSOCUT00000054703	ENSOCUT00000038947	TPD52L2	-0.733226	0.00665969
MSTRG.18561.1	ENSOCUT00000038947	TPD52L2	0.711597	0.00944627
MSTRG.3415.11	ENSOCUT00000038960	GABPB2	0.810436	0.00138885
MSTRG.3415.12	ENSOCUT00000038960	GABPB2	0.790163	0.00222544
ENSOCUT00000054075	ENSOCUT00000038981	ENSOCUT00000038981	0.694068	0.0122776
ENSOCUT00000039327	ENSOCUT00000039007	ENSOCUT00000039007	0.785022	0.00248847
MSTRG.9942.6	ENSOCUT00000039010	ENSOCUT00000039010	0.896248	7.94e-05
ENSOCUT00000039463	ENSOCUT00000039050	SEMA6A	0.58677	0.044901
ENSOCUT00000052604	ENSOCUT00000039144	TNIK	0.77287	0.00320436
ENSOCUT00000037291	ENSOCUT00000039192	ILKAP	0.666383	0.0179666
MSTRG.16151.1	ENSOCUT00000039196	ZNF655	0.595675	0.0409778
ENSOCUT00000058740	ENSOCUT00000039212	NCOR2	0.766787	0.00361664
MSTRG.3448.1	ENSOCUT00000039361	ENSOCUT00000039361	0.797322	0.00189519
MSTRG.9626.2	ENSOCUT00000039400	SPPL3	-0.5912	0.0429177
MSTRG.9626.1	ENSOCUT00000039400	SPPL3	0.77686	0.00295399
ENSOCUT00000044541	ENSOCUT00000039453	ENSOCUT00000039453	0.611288	0.0346966
MSTRG.16424.1	ENSOCUT00000039474	FAM32A	0.797473	0.00188865
ENSOCUT00000034396	ENSOCUT00000039500	TNFRSF19	0.60062	0.0389075
MSTRG.7576.2	ENSOCUT00000039527	DLG4	0.772706	0.00321497
MSTRG.7576.1	ENSOCUT00000039527	DLG4	0.61155	0.0345976
MSTRG.7576.3	ENSOCUT00000039527	DLG4	0.780158	0.00275853
ENSOCUT00000055184	ENSOCUT00000039554	ENSOCUT00000039554	0.636485	0.0260596
MSTRG.10362.18	ENSOCUT00000039577	NDUFAF6	-0.596466	0.0406414
MSTRG.10363.7	ENSOCUT00000039577	NDUFAF6	0.743613	0.0055661
MSTRG.3947.1	ENSOCUT00000039599	TRABD2B	0.914981	3.03e-05
ENSOCUT00000058235	ENSOCUT00000039632	STX4	0.776499	0.00297601
ENSOCUT00000040603	ENSOCUT00000039688	SIRT5	0.793139	0.00208321
MSTRG.6868.1	ENSOCUT00000039751	ARID4A	0.815326	0.00122944
MSTRG.17814.1	ENSOCUT00000039904	ENSOCUT00000039904	-0.576653	0.0496721
ENSOCUT00000064053	ENSOCUT00000039939	BIRC2	0.675311	0.0159564
MSTRG.11933.7	ENSOCUT00000039985	MDH2	0.74779	0.00516689
ENSOCUT00000042131	ENSOCUT00000040190	CCDC50	-0.743033	0.00562337
ENSOCUT00000051343	ENSOCUT00000040215	UXS1	0.670241	0.0170765
MSTRG.10569.5	ENSOCUT00000040426	LBP	0.624879	0.0298176
ENSOCUT00000053262	ENSOCUT00000040434	ENSOCUT00000040434	0.587426	0.0446032
ENSOCUT00000040659	ENSOCUT00000040434	ENSOCUT00000040434	0.755239	0.00450891
ENSOCUT00000051063	ENSOCUT00000040545	DIAPH2	0.741762	0.00575028
ENSOCUT00000056887	ENSOCUT00000040547	ZC3H14	0.726598	0.00743712
ENSOCUT00000050286	ENSOCUT00000040555	INPP5B	0.885259	0.000128806
ENSOCUT00000040253	ENSOCUT00000040584	ENSOCUT00000040584	0.933397	9.22e-06
MSTRG.1331.2	ENSOCUT00000040635	HDAC9	0.680435	0.0148803
ENSOCUT00000039956	ENSOCUT00000040711	PCDHGA4	0.770132	0.00338526
MSTRG.9883.1	ENSOCUT00000040711	PCDHGA4	0.910875	3.81e-05
ENSOCUT00000035505	ENSOCUT00000040947	ENSOCUT00000040947	0.579695	0.0482015
ENSOCUT00000039956	ENSOCUT00000040952	PCDHGA4	0.764645	0.00377108
MSTRG.9883.1	ENSOCUT00000040952	PCDHGA4	0.888638	0.000111576
ENSOCUT00000064503	ENSOCUT00000041064	PDLIM5	0.792374	0.00211911
ENSOCUT00000044406	ENSOCUT00000041064	PDLIM5	0.792374	0.00211911
MSTRG.13066.1	ENSOCUT00000041168	ENSOCUT00000041168	0.765531	0.00370659
MSTRG.16292.1	ENSOCUT00000041353	HIP1	0.648222	0.0226204
MSTRG.681.1	ENSOCUT00000041363	ENSOCUT00000041363	0.629037	0.028429
ENSOCUT00000041169	ENSOCUT00000041471	ELF2	0.615424	0.0331556
ENSOCUT00000061895	ENSOCUT00000041534	PADI2	0.893474	9.01e-05
ENSOCUT00000062517	ENSOCUT00000041546	ENSOCUT00000041546	0.631451	0.0276447
ENSOCUT00000059331	ENSOCUT00000041546	ENSOCUT00000041546	0.586628	0.0449657
ENSOCUT00000063041	ENSOCUT00000041588	NUP35	0.728519	0.00720512
ENSOCUT00000062400	ENSOCUT00000041659	OSBPL6	0.806949	0.00151186
ENSOCUT00000057268	ENSOCUT00000041751	SLITRK5	0.803311	0.00164895
MSTRG.18614.2	ENSOCUT00000041780	CORO2B	0.84961	0.000468016
MSTRG.18614.1	ENSOCUT00000041780	CORO2B	-0.736499	0.00629912
MSTRG.761.8	ENSOCUT00000041794	FZD4	0.67117	0.016867
MSTRG.16925.2	ENSOCUT00000041885	ENSOCUT00000041885	0.926894	1.45e-05
ENSOCUT00000061949	ENSOCUT00000041938	MFN1	0.658759	0.0198254
MSTRG.10723.1	ENSOCUT00000041977	LZTS3	0.845539	0.000531046
ENSOCUT00000043457	ENSOCUT00000042031	COL1A1	0.679126	0.0151498
ENSOCUT00000035300	ENSOCUT00000042108	HDAC10	0.90133	6.23e-05
ENSOCUT00000039442	ENSOCUT00000042108	HDAC10	0.579656	0.0482203
ENSOCUT00000044217	ENSOCUT00000042108	HDAC10	0.601796	0.0384264
ENSOCUT00000062793	ENSOCUT00000042216	TJP1	0.748441	0.00510662
ENSOCUT00000062025	ENSOCUT00000042229	SIN3A	-0.592703	0.0422589
ENSOCUT00000042925	ENSOCUT00000042263	SHOC2	0.712852	0.00926422
ENSOCUT00000040654	ENSOCUT00000042377	TTC21A	-0.626612	0.0292331
ENSOCUT00000062793	ENSOCUT00000042421	TJP1	0.700612	0.0111558
ENSOCUT00000035444	ENSOCUT00000042495	ENSOCUT00000042495	-0.665241	0.0182366
ENSOCUT00000035797	ENSOCUT00000042661	MTUS1	0.582992	0.0466429
ENSOCUT00000062400	ENSOCUT00000042679	OSBPL6	0.736549	0.00629367
ENSOCUT00000054703	ENSOCUT00000042717	ZNF512B	-0.639653	0.0250963
ENSOCUT00000047138	ENSOCUT00000042717	ZNF512B	0.598206	0.0399087
MSTRG.2059.1	ENSOCUT00000042758	HIVEP1	0.830663	0.000819084
MSTRG.2162.1	ENSOCUT00000042781	ENSOCUT00000042781	0.876325	0.000184491
MSTRG.2162.2	ENSOCUT00000042781	ENSOCUT00000042781	0.583962	0.0461914
MSTRG.13066.1	ENSOCUT00000042793	ENSOCUT00000042793	0.786449	0.00241317
MSTRG.9760.1	ENSOCUT00000042821	IRF1	0.755544	0.00448341
ENSOCUT00000045074	ENSOCUT00000042821	IRF1	0.582703	0.0467783
ENSOCUT00000046330	ENSOCUT00000042821	IRF1	0.717959	0.00855028
ENSOCUT00000037735	ENSOCUT00000042838	ENSOCUT00000042838	0.582875	0.0466976
ENSOCUT00000048331	ENSOCUT00000042872	ENSOCUT00000042872	0.766693	0.00362333
MSTRG.17147.2	ENSOCUT00000042929	PTPN1	0.619867	0.0315553
ENSOCUT00000055942	ENSOCUT00000043045	ENSOCUT00000043045	0.690628	0.0128996
MSTRG.18857.2	ENSOCUT00000043045	ENSOCUT00000043045	0.634598	0.0266459
ENSOCUT00000050836	ENSOCUT00000043059	ENSOCUT00000043059	0.873028	0.000209218
ENSOCUT00000038185	ENSOCUT00000043074	ENSOCUT00000043074	0.608257	0.0358581
MSTRG.7094.2	ENSOCUT00000043099	MYPN	0.704081	0.0105929
ENSOCUT00000039956	ENSOCUT00000043116	PCDHGA4	0.713653	0.00914936
MSTRG.9883.1	ENSOCUT00000043116	PCDHGA4	0.735203	0.00644005
MSTRG.16882.3	ENSOCUT00000043166	SETD5	0.644064	0.0237983
MSTRG.16882.2	ENSOCUT00000043166	SETD5	0.619234	0.0317799
ENSOCUT00000036516	ENSOCUT00000043260	PAX5	0.997719	4.84e-13
MSTRG.14251.1	ENSOCUT00000043409	ENSOCUT00000043409	0.786711	0.00239953
ENSOCUT00000039442	ENSOCUT00000043434	PPP6R2	0.64403	0.0238082
ENSOCUT00000044217	ENSOCUT00000043434	PPP6R2	0.614428	0.033522
MSTRG.10927.1	ENSOCUT00000043462	AAAS	0.814532	0.00125432
MSTRG.17800.2	ENSOCUT00000043645	DENND6B	0.709479	0.00975957
ENSOCUT00000050297	ENSOCUT00000043662	ENSOCUT00000043662	0.986712	3.19e-09
ENSOCUT00000045657	ENSOCUT00000043662	ENSOCUT00000043662	0.989621	9.32e-10
ENSOCUT00000061965	ENSOCUT00000043693	RSPO3	0.919283	2.35e-05
MSTRG.2793.1	ENSOCUT00000043693	RSPO3	0.883197	0.000140294
ENSOCUT00000042993	ENSOCUT00000043713	EFR3B	0.765487	0.00370979
ENSOCUT00000049264	ENSOCUT00000043830	FOXRED2	0.706809	0.0101654
MSTRG.9883.1	ENSOCUT00000043879	PCDHGA4	0.885018	0.000130109
ENSOCUT00000060309	ENSOCUT00000043960	BOC	0.655391	0.0206895
MSTRG.11036.3	ENSOCUT00000044014	C12orf56	0.636945	0.0259179
MSTRG.19627.1	ENSOCUT00000044038	PORCN	0.582074	0.0470735
ENSOCUT00000037319	ENSOCUT00000044266	ENSOCUT00000044266	0.662487	0.0188999
ENSOCUT00000005482	ENSOCUT00000044275	NR2F2	0.604816	0.0372102
ENSOCUT00000042209	ENSOCUT00000044383	PHYKPL	0.761149	0.00403366
ENSOCUT00000047482	ENSOCUT00000044455	PCDH10	0.958388	9.16e-07
MSTRG.5648.2	ENSOCUT00000044455	PCDH10	0.96288	5.21e-07
MSTRG.13295.1	ENSOCUT00000044538	SCEL	0.769715	0.00341346
ENSOCUT00000039638	ENSOCUT00000044564	CACNB3	0.853307	0.000415967
MSTRG.13820.1	ENSOCUT00000044656	ZSCAN16	0.825585	0.000940953
ENSOCUT00000044423	ENSOCUT00000044674	DPY19L3	0.611532	0.0346045
MSTRG.6025.2	ENSOCUT00000044736	RPS6KC1	0.679176	0.0151394
ENSOCUT00000036516	ENSOCUT00000044802	MELK	0.995922	8.82e-12
MSTRG.17800.2	ENSOCUT00000044898	HDAC10	0.668599	0.0174512
MSTRG.15142.1	ENSOCUT00000044920	ENSOCUT00000044920	0.876205	0.000185345
MSTRG.143.1	ENSOCUT00000044949	Tpm2	0.702274	0.0108834
ENSOCUT00000051563	ENSOCUT00000044961	ENSOCUT00000044961	0.953686	1.55e-06
ENSOCUT00000054916	ENSOCUT00000044987	LITAF	0.764024	0.00381672
ENSOCUT00000044423	ENSOCUT00000045055	DPY19L3	0.616823	0.0326456
MSTRG.3437.1	ENSOCUT00000045091	GOLPH3L	0.736482	0.00630092
ENSOCUT00000037332	ENSOCUT00000045155	RAPGEF4	0.722695	0.00792571
MSTRG.239.1	ENSOCUT00000045256	ENSOCUT00000045256	0.810037	0.00140252
ENSOCUT00000050836	ENSOCUT00000045269	PPP2R5C	0.69329	0.0124162
ENSOCUT00000039910	ENSOCUT00000045270	ENSOCUT00000045270	0.795452	0.00197757
MSTRG.10255.1	ENSOCUT00000045291	SLCO5A1	0.940014	5.53e-06
MSTRG.2672.1	ENSOCUT00000045292	FIG4	0.812511	0.00131938
MSTRG.8241.5	ENSOCUT00000045384	ABCA8	0.66013	0.0194811
MSTRG.14141.1	ENSOCUT00000045388	ENSOCUT00000045388	0.812218	0.00132902
MSTRG.9326.2	ENSOCUT00000045415	ENSOCUT00000045415	0.628343	0.0286574
MSTRG.9942.6	ENSOCUT00000045458	ENSOCUT00000045458	-0.834896	0.000727162
ENSOCUT00000053143	ENSOCUT00000045462	VPS50	0.669047	0.0173485
MSTRG.17086.4	ENSOCUT00000045514	EPN2	0.689973	0.0130207
ENSOCUT00000037762	ENSOCUT00000045694	ENSOCUT00000045694	0.797391	0.00189219
ENSOCUT00000055654	ENSOCUT00000045732	ENSOCUT00000045732	0.97213	1.26e-07
MSTRG.9832.1	ENSOCUT00000045738	PAIP2	0.677535	0.0154825
MSTRG.9949.2	ENSOCUT00000045769	ARHGEF37	0.625587	0.0295778
MSTRG.9949.3	ENSOCUT00000045769	ARHGEF37	0.651886	0.0216179
MSTRG.441.2	ENSOCUT00000045849	ENSOCUT00000045849	0.621702	0.0309107
ENSOCUT00000040253	ENSOCUT00000046005	ENSOCUT00000046005	0.997179	1.4e-12
ENSOCUT00000035154	ENSOCUT00000046051	ENSOCUT00000046051	0.628488	0.0286096
ENSOCUT00000064348	ENSOCUT00000046182	ENSOCUT00000046182	0.748257	0.00512359
ENSOCUT00000054953	ENSOCUT00000046203	CAMTA1	0.598636	0.0397289
ENSOCUT00000035048	ENSOCUT00000046243	ENSOCUT00000046243	0.921191	2.1e-05
ENSOCUT00000064845	ENSOCUT00000046428	ENSOCUT00000046428	0.68033	0.0149017
MSTRG.1297.5	ENSOCUT00000046471	ENSOCUT00000046471	-0.57833	0.0488577
ENSOCUT00000055663	ENSOCUT00000046510	TVP23A	0.740891	0.00583855
MSTRG.7433.2	ENSOCUT00000046587	RGS10	0.820382	0.00107984
ENSOCUT00000062294	ENSOCUT00000046679	CPNE8	0.608662	0.0357014
ENSOCUT00000062035	ENSOCUT00000046795	MARCHF6	-0.58632	0.0451058
ENSOCUT00000041519	ENSOCUT00000046916	CHKB	-0.641114	0.0246609
MSTRG.5860.1	ENSOCUT00000047025	GNPAT	0.758979	0.00420354
ENSOCUT00000053568	ENSOCUT00000047080	BCAR1	0.620027	0.0314986
ENSOCUT00000035351	ENSOCUT00000047173	RTN3	-0.579264	0.0484082
ENSOCUT00000038153	ENSOCUT00000047261	KDM2A	0.715417	0.00890027
ENSOCUT00000037554	ENSOCUT00000047261	KDM2A	0.686349	0.0137057
ENSOCUT00000058435	ENSOCUT00000047331	ENSOCUT00000047331	0.643102	0.0240772
MSTRG.3628.6	ENSOCUT00000047341	DPH5	0.593762	0.0417991
MSTRG.3628.4	ENSOCUT00000047341	DPH5	0.585482	0.0454897
ENSOCUT00000039044	ENSOCUT00000047397	TUBA8	0.630683	0.0278925
MSTRG.10363.7	ENSOCUT00000047421	NDUFAF6	0.709726	0.00972256
MSTRG.9049.2	ENSOCUT00000047551	MSH6	0.593908	0.0417363
ENSOCUT00000048331	ENSOCUT00000047575	ENSOCUT00000047575	0.645357	0.0234273
ENSOCUT00000054079	ENSOCUT00000047610	ITPR3	0.63394	0.0268525
MSTRG.2672.1	ENSOCUT00000047620	FIG4	0.601703	0.0384643
MSTRG.9504.2	ENSOCUT00000047712	SMTN	0.765528	0.00370685
MSTRG.9504.1	ENSOCUT00000047712	SMTN	0.76763	0.00355727
ENSOCUT00000057765	ENSOCUT00000047719	ZFAT	0.730114	0.00701668
MSTRG.2059.1	ENSOCUT00000047721	HIVEP1	0.581483	0.0473521
ENSOCUT00000064845	ENSOCUT00000047802	ENSOCUT00000047802	0.600215	0.039074
MSTRG.2195.1	ENSOCUT00000047842	STK19	0.753937	0.00461911
MSTRG.7576.1	ENSOCUT00000047887	DLG4	0.756898	0.00437146
MSTRG.7576.2	ENSOCUT00000047887	DLG4	0.615208	0.0332347
MSTRG.4182.6	ENSOCUT00000047905	PHACTR4	0.607136	0.0362947
MSTRG.4180.3	ENSOCUT00000047905	PHACTR4	0.789652	0.00225055
MSTRG.3437.1	ENSOCUT00000047920	TARS2	-0.626278	0.0293449
MSTRG.7576.1	ENSOCUT00000047982	ASGR2	0.617486	0.0324057
ENSOCUT00000063041	ENSOCUT00000048017	NCKAP1	0.722243	0.00798379
ENSOCUT00000050181	ENSOCUT00000048045	NCKAP1	0.612374	0.0342872
ENSOCUT00000049549	ENSOCUT00000048063	ENSOCUT00000048063	0.671041	0.0168961
MSTRG.19722.1	ENSOCUT00000048087	AR	0.784418	0.00252086
MSTRG.3022.1	ENSOCUT00000048090	RC3H1	0.650594	0.0219677
ENSOCUT00000052973	ENSOCUT00000048171	DLG2	0.651239	0.0217925
ENSOCUT00000034203	ENSOCUT00000048224	GTF2H4	0.698558	0.0114992
ENSOCUT00000047997	ENSOCUT00000048224	GTF2H4	0.748471	0.00510388
ENSOCUT00000058682	ENSOCUT00000048262	ENSOCUT00000048262	0.741447	0.00578209
ENSOCUT00000053649	ENSOCUT00000048390	ENSOCUT00000048390	0.914571	3.1e-05
ENSOCUT00000036180	ENSOCUT00000048428	ENSOCUT00000048428	0.76642	0.00364278
ENSOCUT00000035741	ENSOCUT00000048428	ENSOCUT00000048428	0.762603	0.0039228
ENSOCUT00000046258	ENSOCUT00000048486	GTF2H4	0.590209	0.0433557
MSTRG.2235.2	ENSOCUT00000048486	GTF2H4	0.633924	0.0268576
MSTRG.17862.1	ENSOCUT00000048596	PLD3	0.593258	0.0420177
ENSOCUT00000064265	ENSOCUT00000048668	ENSOCUT00000048668	0.778975	0.00282748
ENSOCUT00000062431	ENSOCUT00000048702	SMARCA2	0.73608	0.00634436
MSTRG.12172.2	ENSOCUT00000048742	RSBN1L	0.652731	0.0213914
ENSOCUT00000048205	ENSOCUT00000048810	PM20D1	0.608054	0.0359371
ENSOCUT00000058005	ENSOCUT00000048811	BLACAT1	0.898528	7.13e-05
ENSOCUT00000062222	ENSOCUT00000048987	GPR4	-0.632692	0.0272475
ENSOCUT00000040193	ENSOCUT00000049005	DLG4	0.785212	0.00247835
ENSOCUT00000015432	ENSOCUT00000049016	EIF2D	0.690031	0.01301
ENSOCUT00000046775	ENSOCUT00000049093	DCAF5	-0.583654	0.0463344
MSTRG.16032.1	ENSOCUT00000049112	ITGAL	0.795348	0.00198224
MSTRG.16020.5	ENSOCUT00000049112	ITGAL	0.58153	0.0473295
MSTRG.8598.2	ENSOCUT00000049113	ASAH1	0.817543	0.001162
MSTRG.5648.2	ENSOCUT00000049368	PCDH10	0.595026	0.0412551
ENSOCUT00000047482	ENSOCUT00000049368	PCDH10	0.798183	0.00185815
ENSOCUT00000041897	ENSOCUT00000049371	APBB2	0.725994	0.00751117
MSTRG.4173.27	ENSOCUT00000049372	EPB41	0.910093	3.97e-05
MSTRG.8259.1	ENSOCUT00000049568	COG1	-0.650534	0.0219838
ENSOCUT00000040637	ENSOCUT00000049649	ZNF800	0.776288	0.00298891
ENSOCUT00000039667	ENSOCUT00000049728	KIAA0232	0.579866	0.0481198
MSTRG.17800.2	ENSOCUT00000049826	HDAC10	0.895565	8.19e-05
MSTRG.16151.1	ENSOCUT00000049879	ZNF655	0.590214	0.0433535
MSTRG.8530.1	ENSOCUT00000049915	ASB5	0.958297	9.26e-07
ENSOCUT00000045892	ENSOCUT00000049924	ENSOCUT00000049924	0.62586	0.0294857
MSTRG.874.6	ENSOCUT00000049924	ENSOCUT00000049924	0.80089	0.00174533
ENSOCUT00000061620	ENSOCUT00000049962	ENSOCUT00000049962	0.631503	0.0276279
ENSOCUT00000043894	ENSOCUT00000049986	ENSOCUT00000049986	0.664883	0.0183218
MSTRG.10948.1	ENSOCUT00000050035	HOXC4	0.624052	0.0300992
ENSOCUT00000044406	ENSOCUT00000050122	PDLIM5	0.938935	6.03e-06
ENSOCUT00000064503	ENSOCUT00000050122	PDLIM5	0.938935	6.03e-06
ENSOCUT00000049551	ENSOCUT00000050139	ENSOCUT00000050139	0.587466	0.0445852
ENSOCUT00000060389	ENSOCUT00000050294	MCF2L2	0.590693	0.0431413
MSTRG.19694.1	ENSOCUT00000050464	ENSOCUT00000050464	0.810801	0.00137642
ENSOCUT00000064026	ENSOCUT00000050588	TBC1D1	0.846897	0.000509338
ENSOCUT00000042381	ENSOCUT00000050659	OLR1	0.581694	0.0472523
ENSOCUT00000056887	ENSOCUT00000050875	ZC3H14	0.595223	0.0411707
ENSOCUT00000035444	ENSOCUT00000050984	ENSOCUT00000050984	-0.611107	0.0347651
ENSOCUT00000053060	ENSOCUT00000051048	CRISPLD2	0.810802	0.00137637
ENSOCUT00000036155	ENSOCUT00000051168	TENT2	0.641582	0.0245226
ENSOCUT00000050766	ENSOCUT00000051186	TOX	0.930376	1.15e-05
MSTRG.9942.9	ENSOCUT00000051202	ENSOCUT00000051202	0.80402	0.00162152
MSTRG.9942.5	ENSOCUT00000051202	ENSOCUT00000051202	0.857795	0.000358933
MSTRG.17803.5	ENSOCUT00000051204	DENND6B	0.755095	0.00452102
ENSOCUT00000035300	ENSOCUT00000051204	DENND6B	0.642914	0.0241319
ENSOCUT00000039442	ENSOCUT00000051204	DENND6B	0.765005	0.00374478
MSTRG.9418.2	ENSOCUT00000051293	ENSOCUT00000051293	0.709665	0.00973169
ENSOCUT00000058435	ENSOCUT00000051417	ENSOCUT00000051417	0.686247	0.0137252
ENSOCUT00000053060	ENSOCUT00000051455	USP10	0.893342	9.07e-05
ENSOCUT00000063246	ENSOCUT00000051468	ENSOCUT00000051468	0.720646	0.00819152
ENSOCUT00000063041	ENSOCUT00000051501	NCKAP1	0.886969	0.000119843
MSTRG.12891.1	ENSOCUT00000051510	SLC2A13	0.756344	0.00441701
MSTRG.18093.1	ENSOCUT00000051541	ZNF34	0.626631	0.0292266
ENSOCUT00000047322	ENSOCUT00000051541	ZNF34	0.673647	0.0163179
MSTRG.14552.1	ENSOCUT00000051602	RGS3	-0.652829	0.0213651
MSTRG.19051.1	ENSOCUT00000051652	ENSOCUT00000051652	0.689509	0.0131069
MSTRG.441.2	ENSOCUT00000051666	PTPDC1	0.815335	0.00122917
ENSOCUT00000045236	ENSOCUT00000051705	MBNL3	0.654007	0.0210525
ENSOCUT00000039638	ENSOCUT00000051751	CACNB3	0.97763	4.25e-08
ENSOCUT00000060905	ENSOCUT00000051788	SIRT5	-0.675452	0.015926
ENSOCUT00000050004	ENSOCUT00000051794	SYT12	-0.649562	0.02225
ENSOCUT00000039255	ENSOCUT00000051835	ENSOCUT00000051835	0.585797	0.0453453
MSTRG.2571.1	ENSOCUT00000052012	SNX14	0.629801	0.0281789
MSTRG.2571.3	ENSOCUT00000052012	SNX14	0.632512	0.0273048
MSTRG.10426.1	ENSOCUT00000052045	LRP12	0.621973	0.0308162
MSTRG.10424.1	ENSOCUT00000052045	LRP12	0.911232	3.73e-05
ENSOCUT00000037440	ENSOCUT00000052102	RAF1	-0.61783	0.032282
ENSOCUT00000040659	ENSOCUT00000052209	ENSOCUT00000052209	0.587605	0.0445222
ENSOCUT00000053262	ENSOCUT00000052209	ENSOCUT00000052209	0.66173	0.0190851
ENSOCUT00000040603	ENSOCUT00000052263	SIRT5	0.588026	0.0443322
ENSOCUT00000064845	ENSOCUT00000052275	ENSOCUT00000052275	0.663125	0.0187446
MSTRG.6844.1	ENSOCUT00000052284	LGALS3	0.59952	0.0393615
ENSOCUT00000062732	ENSOCUT00000052378	ENSOCUT00000052378	0.904527	5.31e-05
MSTRG.15013.1	ENSOCUT00000052499	ENSOCUT00000052499	0.686909	0.0135982
MSTRG.9832.2	ENSOCUT00000052590	ENSOCUT00000052590	0.844229	0.000552671
MSTRG.9832.1	ENSOCUT00000052590	ENSOCUT00000052590	0.727909	0.00727821
MSTRG.9768.1	ENSOCUT00000052875	GDF9	0.625942	0.0294579
ENSOCUT00000041809	ENSOCUT00000052908	ENSOCUT00000052908	0.792505	0.00211291
ENSOCUT00000055654	ENSOCUT00000052912	ENSOCUT00000052912	0.982842	1.14e-08
MSTRG.17346.3	ENSOCUT00000052951	ENSOCUT00000052951	-0.594112	0.0416481
MSTRG.17407.2	ENSOCUT00000052995	PRCD	0.612526	0.0342302
MSTRG.17407.1	ENSOCUT00000052995	PRCD	0.926833	1.46e-05
ENSOCUT00000050264	ENSOCUT00000053342	PEAR1	0.715464	0.00889366
ENSOCUT00000055644	ENSOCUT00000053342	PEAR1	0.662452	0.0189082
ENSOCUT00000037291	ENSOCUT00000053389	PER2	0.931054	1.09e-05
ENSOCUT00000056644	ENSOCUT00000053389	PER2	0.676768	0.0156448
MSTRG.13066.1	ENSOCUT00000053420	ENSOCUT00000053420	0.612208	0.0343495
MSTRG.797.2	ENSOCUT00000053459	CCDC90B	0.770801	0.00334031
MSTRG.9768.1	ENSOCUT00000053519	AFF4	-0.613281	0.0339477
MSTRG.143.2	ENSOCUT00000053527	TLN1	0.762166	0.00395591
ENSOCUT00000059956	ENSOCUT00000053590	IGF1	0.808099	0.00147041
ENSOCUT00000064503	ENSOCUT00000053603	PDLIM5	0.783482	0.00257165
ENSOCUT00000044406	ENSOCUT00000053603	PDLIM5	0.783482	0.00257165
ENSOCUT00000060812	ENSOCUT00000053638	DHX37	0.758468	0.00424434
ENSOCUT00000055654	ENSOCUT00000053673	ENSOCUT00000053673	0.96025	7.31e-07
ENSOCUT00000054016	ENSOCUT00000053762	ENSOCUT00000053762	0.713602	0.00915668
MSTRG.12195.4	ENSOCUT00000053824	SRPK2	0.766108	0.00366508
MSTRG.12195.3	ENSOCUT00000053824	SRPK2	0.880014	0.000159592
ENSOCUT00000042245	ENSOCUT00000053834	EPB41L1	0.645723	0.0233232
ENSOCUT00000055654	ENSOCUT00000053933	ENSOCUT00000053933	0.914339	3.14e-05
MSTRG.9049.5	ENSOCUT00000053934	MSH6	0.997467	8.17e-13
MSTRG.1313.1	ENSOCUT00000054094	KDM2A	0.70321	0.0107323
ENSOCUT00000058235	ENSOCUT00000054101	HSD3B7	0.681429	0.0146777
MSTRG.9832.2	ENSOCUT00000054153	SIL1	0.740294	0.00589959
MSTRG.4180.3	ENSOCUT00000054277	ENSOCUT00000054277	0.784848	0.00249776
ENSOCUT00000056813	ENSOCUT00000054321	GCNT2	0.657629	0.0201124
ENSOCUT00000055556	ENSOCUT00000054468	RAE1	0.725518	0.00756999
ENSOCUT00000048817	ENSOCUT00000054495	OGDH	-0.610075	0.0351581
ENSOCUT00000058925	ENSOCUT00000054505	SCO1	-0.620105	0.031471
MSTRG.16480.3	ENSOCUT00000054511	CTBP2	0.643684	0.0239082
MSTRG.16424.1	ENSOCUT00000054533	ENSOCUT00000054533	0.754303	0.00458787
ENSOCUT00000043203	ENSOCUT00000054581	ENSOCUT00000054581	0.835694	0.000710763
ENSOCUT00000048736	ENSOCUT00000054616	ENSOCUT00000054616	0.808904	0.0014419
MSTRG.9052.2	ENSOCUT00000054749	MSH6	0.793421	0.0020701
ENSOCUT00000051326	ENSOCUT00000054749	MSH6	0.582284	0.0469748
MSTRG.9942.4	ENSOCUT00000054754	ENSOCUT00000054754	0.651662	0.0216783
MSTRG.9942.8	ENSOCUT00000054754	ENSOCUT00000054754	0.756238	0.00442572
ENSOCUT00000054703	ENSOCUT00000054787	ENSOCUT00000054787	-0.611885	0.0344712
ENSOCUT00000061539	ENSOCUT00000054902	ENSOCUT00000054902	0.64238	0.0242879
MSTRG.7576.1	ENSOCUT00000055048	CTDNEP1	0.618855	0.0319148
ENSOCUT00000037319	ENSOCUT00000055115	ENSOCUT00000055115	0.760547	0.00408024
ENSOCUT00000050167	ENSOCUT00000055290	HPD	0.578923	0.048572
MSTRG.1313.1	ENSOCUT00000055351	KDM2A	0.649872	0.0221649
ENSOCUT00000040323	ENSOCUT00000055378	SMIM1	0.722854	0.00790529
ENSOCUT00000047145	ENSOCUT00000055410	MIER2	0.708364	0.0099276
ENSOCUT00000036194	ENSOCUT00000055498	LRRC8B	0.636861	0.0259437
ENSOCUT00000063987	ENSOCUT00000055534	TBXAS1	0.797241	0.00189872
ENSOCUT00000047083	ENSOCUT00000055632	ENSOCUT00000055632	0.605935	0.0367665
ENSOCUT00000041809	ENSOCUT00000055708	SIN3A	0.863258	0.00029794
ENSOCUT00000062025	ENSOCUT00000055708	SIN3A	0.684469	0.0140714
MSTRG.10087.1	ENSOCUT00000055833	CPEB4	0.70427	0.0105629
ENSOCUT00000044541	ENSOCUT00000055880	ENSOCUT00000055880	0.59938	0.0394195
MSTRG.13135.10	ENSOCUT00000056215	WNT5B	0.65772	0.020089
MSTRG.5232.1	ENSOCUT00000056227	ELF2	0.713074	0.00923233
MSTRG.5230.1	ENSOCUT00000056227	ELF2	0.715676	0.0088641
MSTRG.2162.2	ENSOCUT00000056246	ENSOCUT00000056246	0.59067	0.0431516
MSTRG.2162.1	ENSOCUT00000056246	ENSOCUT00000056246	0.781899	0.00265941
MSTRG.1729.1	ENSOCUT00000056258	ENSOCUT00000056258	0.634766	0.0265931
MSTRG.2982.1	ENSOCUT00000056277	FNDC1	0.75942	0.00416856
MSTRG.18614.1	ENSOCUT00000056484	CORO2B	0.617321	0.0324654
ENSOCUT00000064026	ENSOCUT00000056634	TBC1D1	0.835953	0.000705508
ENSOCUT00000058567	ENSOCUT00000056651	MAFF	0.956486	1.14e-06
MSTRG.17059.1	ENSOCUT00000056659	NAA10	0.731402	0.00686726
MSTRG.17086.4	ENSOCUT00000056672	EPN2	0.637889	0.0256295
ENSOCUT00000037049	ENSOCUT00000056701	SCARA3	0.751043	0.00487122
ENSOCUT00000056297	ENSOCUT00000056746	ENSOCUT00000056746	0.793128	0.00208374
ENSOCUT00000042780	ENSOCUT00000056844	ENSOCUT00000056844	0.690456	0.0129313
ENSOCUT00000042568	ENSOCUT00000056854	HOXA13	-0.631934	0.0274897
ENSOCUT00000064845	ENSOCUT00000056883	ENSOCUT00000056883	0.680346	0.0148984
MSTRG.9986.1	ENSOCUT00000056974	ATOX1	0.601127	0.0386997
MSTRG.9987.1	ENSOCUT00000056974	ATOX1	0.66676	0.0178783
ENSOCUT00000042470	ENSOCUT00000056998	POLR3E	0.60279	0.0380228
ENSOCUT00000042058	ENSOCUT00000057014	ENSOCUT00000057014	0.581533	0.0473283
ENSOCUT00000056472	ENSOCUT00000057014	ENSOCUT00000057014	0.640176	0.0249398
MSTRG.14843.1	ENSOCUT00000057064	SLC20A2	0.593521	0.0419036
ENSOCUT00000061949	ENSOCUT00000057365	GNB4	0.671549	0.0167822
ENSOCUT00000061620	ENSOCUT00000057406	ENSOCUT00000057406	0.620073	0.0314824
ENSOCUT00000049004	ENSOCUT00000057484	SEMA3D	0.931305	1.07e-05
MSTRG.3566.1	ENSOCUT00000057495	DENND2D	-0.582829	0.0467192
ENSOCUT00000047159	ENSOCUT00000057500	TUBB2B	0.785662	0.00245447
ENSOCUT00000055654	ENSOCUT00000057568	ENSOCUT00000057568	0.829007	0.000857397
ENSOCUT00000039638	ENSOCUT00000057580	ENSOCUT00000057580	0.650135	0.0220927
ENSOCUT00000045284	ENSOCUT00000057625	ENSOCUT00000057625	0.805395	0.00156932
ENSOCUT00000043686	ENSOCUT00000057749	CLASP2	0.75523	0.00450969
ENSOCUT00000053597	ENSOCUT00000058033	H6PD	0.721184	0.00812104
ENSOCUT00000055078	ENSOCUT00000058116	ENSOCUT00000058116	0.783914	0.00254812
ENSOCUT00000055924	ENSOCUT00000058116	ENSOCUT00000058116	0.636852	0.0259467
ENSOCUT00000047355	ENSOCUT00000058116	ENSOCUT00000058116	0.817297	0.00116935
MSTRG.14130.1	ENSOCUT00000058135	ENSOCUT00000058135	0.706326	0.0102402
ENSOCUT00000058235	ENSOCUT00000058159	FBXL19	0.583197	0.0465472
MSTRG.18178.2	ENSOCUT00000058251	CARD10	0.59115	0.0429393
MSTRG.4173.27	ENSOCUT00000058312	EPB41	0.744728	0.00545729
ENSOCUT00000062513	ENSOCUT00000058333	ENSOCUT00000058333	0.620818	0.0312199
MSTRG.11289.6	ENSOCUT00000058375	ENSOCUT00000058375	0.74127	0.00580004
ENSOCUT00000047489	ENSOCUT00000058383	ENSOCUT00000058383	0.914395	3.13e-05
MSTRG.15732.1	ENSOCUT00000058441	ENSOCUT00000058441	0.639341	0.0251901
MSTRG.2982.1	ENSOCUT00000058443	FNDC1	0.864241	0.000287874
ENSOCUT00000053410	ENSOCUT00000058514	VAMP3	0.591402	0.0428284
MSTRG.3136.3	ENSOCUT00000058522	ENSOCUT00000058522	0.601123	0.0387011
MSTRG.9207.2	ENSOCUT00000058537	KHK	0.666765	0.0178771
ENSOCUT00000046775	ENSOCUT00000058549	ACTN1	0.641506	0.024545
MSTRG.19650.3	ENSOCUT00000058557	MAGIX	-0.581509	0.0473396
ENSOCUT00000057330	ENSOCUT00000058565	ENSOCUT00000058565	-0.618759	0.0319489
MSTRG.9883.1	ENSOCUT00000058641	ENSOCUT00000058641	0.587492	0.0445733
ENSOCUT00000055654	ENSOCUT00000058705	ENSOCUT00000058705	0.982842	1.14e-08
ENSOCUT00000049125	ENSOCUT00000058709	ENSOCUT00000058709	0.576179	0.0499038
ENSOCUT00000054883	ENSOCUT00000058728	ZEB2	0.819075	0.00111707
MSTRG.16176.1	ENSOCUT00000059079	ENSOCUT00000059079	0.661811	0.0190653
MSTRG.11761.2	ENSOCUT00000059154	PARN	0.639855	0.0250358
ENSOCUT00000059149	ENSOCUT00000059233	HS3ST6	0.669038	0.0173504
MSTRG.18253.6	ENSOCUT00000059247	SMG7	0.654356	0.0209607
MSTRG.9399.1	ENSOCUT00000059333	ENSOCUT00000059333	0.582574	0.0468387
MSTRG.9398.7	ENSOCUT00000059333	ENSOCUT00000059333	0.745539	0.00537922
ENSOCUT00000050275	ENSOCUT00000059369	ARAP2	0.653266	0.0212487
ENSOCUT00000042005	ENSOCUT00000059513	ENSOCUT00000059513	0.787348	0.00236666
ENSOCUT00000039956	ENSOCUT00000059515	PCDHGA4	0.620859	0.0312056
ENSOCUT00000058700	ENSOCUT00000059592	ELOVL5	0.927686	1.38e-05
MSTRG.17407.1	ENSOCUT00000059693	ENSOCUT00000059693	0.830362	0.000825965
MSTRG.8598.2	ENSOCUT00000059737	ASAH1	0.881297	0.000151582
MSTRG.5007.3	ENSOCUT00000059862	ENSOCUT00000059862	0.648167	0.0226357
MSTRG.5007.2	ENSOCUT00000059862	ENSOCUT00000059862	0.613298	0.0339413
ENSOCUT00000048659	ENSOCUT00000059862	ENSOCUT00000059862	0.633428	0.0270139
ENSOCUT00000052973	ENSOCUT00000059899	DLG2	0.675197	0.0159809
MSTRG.12365.1	ENSOCUT00000059948	ENSOCUT00000059948	0.722446	0.00795765
ENSOCUT00000055654	ENSOCUT00000060027	ENSOCUT00000060027	0.866714	0.000263736
ENSOCUT00000054469	ENSOCUT00000060062	NIBAN1	0.744695	0.00546049
MSTRG.761.8	ENSOCUT00000060093	TMEM135	-0.682726	0.0144168
ENSOCUT00000042780	ENSOCUT00000060262	ENSOCUT00000060262	-0.591551	0.0427628
MSTRG.2162.1	ENSOCUT00000060283	ENSOCUT00000060283	0.697866	0.0116167
MSTRG.2162.2	ENSOCUT00000060283	ENSOCUT00000060283	0.682289	0.0145044
ENSOCUT00000048006	ENSOCUT00000060379	POP4	0.712056	0.00937937
MSTRG.18402.22	ENSOCUT00000060399	ENSOCUT00000060399	0.769089	0.00345618
ENSOCUT00000035075	ENSOCUT00000060424	ENSOCUT00000060424	0.622918	0.030489
ENSOCUT00000050766	ENSOCUT00000060502	TOX	0.993904	6.56e-11
ENSOCUT00000063347	ENSOCUT00000060607	VEGFA	0.615018	0.0333047
ENSOCUT00000035154	ENSOCUT00000060663	RCL1	0.627291	0.0290064
ENSOCUT00000043094	ENSOCUT00000060686	ENSOCUT00000060686	0.6427	0.0241945
MSTRG.11758.1	ENSOCUT00000060752	MRTFB	0.634903	0.0265503
MSTRG.11757.1	ENSOCUT00000060752	MRTFB	0.695988	0.0119401
ENSOCUT00000035224	ENSOCUT00000060884	ENSOCUT00000060884	0.652041	0.0215762
ENSOCUT00000039490	ENSOCUT00000060992	ENSOCUT00000060992	0.645534	0.0233769
ENSOCUT00000057065	ENSOCUT00000061031	PARN	0.610135	0.0351354
MSTRG.11761.1	ENSOCUT00000061031	PARN	0.644886	0.0235621
ENSOCUT00000054726	ENSOCUT00000061031	PARN	0.75848	0.00424337
ENSOCUT00000040253	ENSOCUT00000061032	ENSOCUT00000061032	0.607332	0.036218
ENSOCUT00000052604	ENSOCUT00000061228	TNIK	0.873556	0.000205092
ENSOCUT00000039956	ENSOCUT00000061235	PCDHGA4	0.762877	0.00390222
MSTRG.9883.1	ENSOCUT00000061235	PCDHGA4	0.794732	0.00201
ENSOCUT00000049315	ENSOCUT00000061296	ENSOCUT00000061296	0.58457	0.0459096
ENSOCUT00000043178	ENSOCUT00000061310	PGPEP1	0.797822	0.00187364
MSTRG.18974.1	ENSOCUT00000061314	ENSOCUT00000061314	0.586379	0.0450789
ENSOCUT00000045784	ENSOCUT00000061329	CDK5RAP1	0.699365	0.0113635
ENSOCUT00000034583	ENSOCUT00000061408	LRRC8C	0.636094	0.0261802
MSTRG.5888.1	ENSOCUT00000061411	MLLT10	0.863871	0.000291631
ENSOCUT00000038458	ENSOCUT00000061433	KDM2A	-0.628132	0.0287271
MSTRG.2510.2	ENSOCUT00000061507	OGFRL1	0.610381	0.0350415
ENSOCUT00000053652	ENSOCUT00000061559	SNX14	0.594341	0.0415494
ENSOCUT00000047367	ENSOCUT00000061579	ENSOCUT00000061579	0.650377	0.0220266
MSTRG.18093.1	ENSOCUT00000061581	ZNF34	0.613264	0.0339539
ENSOCUT00000053262	ENSOCUT00000061621	ENSOCUT00000061621	0.873107	0.000208593
ENSOCUT00000040659	ENSOCUT00000061621	ENSOCUT00000061621	0.905935	4.94e-05
ENSOCUT00000060352	ENSOCUT00000061683	ENSOCUT00000061683	0.727214	0.00736221
MSTRG.9950.1	ENSOCUT00000061707	PPARGC1B	0.669474	0.0172509
MSTRG.9951.1	ENSOCUT00000061707	PPARGC1B	0.642474	0.0242605
ENSOCUT00000047997	ENSOCUT00000061725	GTF2H4	0.769695	0.00341481
ENSOCUT00000044855	ENSOCUT00000061766	OXR1	0.593749	0.041805
ENSOCUT00000062555	ENSOCUT00000061786	AP2M1	0.688431	0.0133089
MSTRG.681.1	ENSOCUT00000061868	ENSOCUT00000061868	0.68949	0.0131105
MSTRG.4723.4	ENSOCUT00000061880	BCL6	0.590824	0.0430834
MSTRG.14804.6	ENSOCUT00000061982	SETDB2	0.601034	0.0387376
ENSOCUT00000045000	ENSOCUT00000062014	VPS13D	0.987656	2.21e-09
MSTRG.15825.11	ENSOCUT00000062057	RASGRF1	0.61795	0.0322387
ENSOCUT00000057263	ENSOCUT00000062076	XIRP1	-0.602393	0.0381837
MSTRG.9832.3	ENSOCUT00000062166	SLC23A1	0.619835	0.0315667
MSTRG.2690.2	ENSOCUT00000062243	TRAF3IP2	0.623934	0.0301396
MSTRG.10164.13	ENSOCUT00000062340	PXDNL	0.585129	0.0456517
ENSOCUT00000060415	ENSOCUT00000062350	ENSOCUT00000062350	0.638702	0.0253826
ENSOCUT00000043457	ENSOCUT00000062351	COL1A1	0.792243	0.00212527
ENSOCUT00000025318	ENSOCUT00000062406	ZNF446	0.584576	0.045907
ENSOCUT00000055654	ENSOCUT00000062418	ENSOCUT00000062418	0.846318	0.000518513
MSTRG.18798.10	ENSOCUT00000062419	TESMIN	0.833967	0.00074663
ENSOCUT00000055529	ENSOCUT00000062420	PPP2R5C	0.709202	0.00980105
ENSOCUT00000050836	ENSOCUT00000062420	PPP2R5C	0.961264	6.44e-07
MSTRG.6082.1	ENSOCUT00000062425	ENSOCUT00000062425	0.98482	6.19e-09
ENSOCUT00000058876	ENSOCUT00000062427	SAFB	0.788024	0.00233215
ENSOCUT00000044217	ENSOCUT00000062445	HDAC10	0.694523	0.0121969
MSTRG.17800.1	ENSOCUT00000062445	HDAC10	0.656198	0.0204801
MSTRG.17800.2	ENSOCUT00000062445	HDAC10	0.850896	0.000449367
MSTRG.1030.1	ENSOCUT00000062464	COPB1	0.651852	0.0216271
ENSOCUT00000060812	ENSOCUT00000062475	SCARB1	0.960235	7.32e-07
MSTRG.13135.10	ENSOCUT00000062638	ADIPOR2	0.684734	0.0140193
ENSOCUT00000058987	ENSOCUT00000062760	JAM3	0.871057	0.000225187
ENSOCUT00000058005	ENSOCUT00000062778	CDK18	0.766123	0.003664
MSTRG.18253.6	ENSOCUT00000062846	SMG7	0.658548	0.0198787
MSTRG.15013.1	ENSOCUT00000062994	NAB2	0.60735	0.0362111
ENSOCUT00000061515	ENSOCUT00000063078	KDM2A	0.733608	0.00661683
MSTRG.16734.1	ENSOCUT00000063140	PLEKHM2	0.707012	0.0101341
MSTRG.14189.2	ENSOCUT00000063330	ENSOCUT00000063330	0.714439	0.00903779
MSTRG.16075.3	ENSOCUT00000063530	SYCP2	0.739451	0.00598662
MSTRG.3437.1	ENSOCUT00000063568	ECM1	0.781111	0.00270392
MSTRG.12808.1	ENSOCUT00000063626	RHBDD1	0.645261	0.0234548
ENSOCUT00000055044	ENSOCUT00000063742	ENSOCUT00000063742	0.605962	0.0367557
ENSOCUT00000049051	ENSOCUT00000063767	NPR2	0.608582	0.0357323
MSTRG.143.1	ENSOCUT00000063767	NPR2	0.639275	0.0252097
ENSOCUT00000038716	ENSOCUT00000064010	ENSOCUT00000064010	0.6562	0.0204795
MSTRG.11712.2	ENSOCUT00000064010	ENSOCUT00000064010	0.726923	0.00739748
ENSOCUT00000040953	ENSOCUT00000064052	PELI2	0.608402	0.0358018
ENSOCUT00000041308	ENSOCUT00000064058	REPS1	0.704513	0.0105244
MSTRG.10027.5	ENSOCUT00000064182	EBF1	0.82979	0.000839121
ENSOCUT00000052234	ENSOCUT00000064202	ACVRL1	0.605345	0.0369999
ENSOCUT00000058954	ENSOCUT00000064294	TACC1	0.601526	0.0385362
MSTRG.8218.1	ENSOCUT00000064308	SMURF2	0.729607	0.00707623
ENSOCUT00000056887	ENSOCUT00000064549	SPATA7	0.60577	0.0368316
MSTRG.14251.1	ENSOCUT00000064665	ENSOCUT00000064665	0.711144	0.0095127
ENSOCUT00000063041	ENSOCUT00000064692	NCKAP1	0.617751	0.0323102
ENSOCUT00000039244	ENSOCUT00000064753	ENSOCUT00000064753	0.594092	0.0416568
ENSOCUT00000034217	ENSOCUT00000064869	GPNMB	0.827561	0.000891969
