# Supplementary material for: De Novo Reconstruction of Transcriptome Identified Long Non-Coding RNA Regulator of Aging-Related Brown Adipose Tissue Whitening in Rabbits
Source: Biology (Basel). 2021 Nov 13;10(11):1176. doi: 10.3390/biology10111176 (PMC8614855; doi:10.3390/biology10111176)
Supplement: Supplementary file 1 [file biology-10-01176-s001.zip › Table S4.xlsx]

## Sheet: TPM of DELs
TPM Values of DELs
LncRNA ID	D0_1	D0_2	D0_3	D15_1	D15_2	D15_3	D85_1	D85_2	D85_3	Y2_1	Y2_2	Y2_3
ENSOCUT00000028147	8.11354	6.87635	1.81161	24.5867	28.4346	12.1539	3.66075	2.47621	6.10558	5.22674	2.81282	5.18951
ENSOCUT00000034740	0.32838	0.414209	0.602524	0.09075	0	0.289808	0.364645	0.142068	0.051019	0.041624	0.033772	0.18901
ENSOCUT00000034754	0.679755	0.053356	0	0.683022	0.716842	0.998753	0.187703	0.258056	0.322458	0.975354	0.73263	0
ENSOCUT00000034937	0.455506	0.359931	0.506188	0	0.029719	0.150678	0.076307	0.038833	0.132616	0	0	0
ENSOCUT00000034971	0.458013	0.252398	0.349836	1.77968	2.43591	1.94319	0.867493	1.85854	0.926356	0.613034	1.30986	0.711226
ENSOCUT00000035048	0	0	0.052031	0	0.144095	0.067013	0	0	0	0.551335	0.176713	0.719916
ENSOCUT00000035105	1.00239	1.02326	1.28082	0.736733	1.339	1.12398	0.763566	0.38308	0.416511	1.18051	0.636834	0.982578
ENSOCUT00000035125	0.007633	0.022117	0	0.080919	0.042172	0.085258	0	0	0	0	0.056719	0.047543
ENSOCUT00000035224	0	0	0	0	0	0	0	0	0	0.22811	0.128021	0.205447
ENSOCUT00000035249	0.092534	0.068449	0.091432	0	0	0	0.189725	0.074921	0.130711	0.277638	0.240269	0.170402
ENSOCUT00000035250	1.47382	0.937421	0.098258	0	1.43088	0.391805	0	0.501154	0.093436	0	0	0
ENSOCUT00000035358	0.240616	0.212891	0.156891	0.739919	0.873465	1.0306	0.625548	0.352481	0.34039	0.147595	0.099984	0.019498
ENSOCUT00000035375	0.269742	0.022523	0.224387	0.223767	0.703018	0.629897	0.116545	0.087159	0.074191	0.243887	0.163898	0.303751
ENSOCUT00000035621	0.018521	0.160698	0.037679	0.005378	0.013695	0.015487	0.010745	0.009107	0.008507	0.068271	0.055209	0.162019
ENSOCUT00000035780	0	0	0	0	0	0	0	0	0	0.442943	0.232018	0.163495
ENSOCUT00000035792	0.504836	0.104304	0.084454	0	0.067314	0	0	0	0	0.024281	0	0
ENSOCUT00000035934	0	0	0	1.01128	0	0	0	0	0	0.819393	1.02004	0.884054
ENSOCUT00000036009	0.150521	0.313412	0.657407	0	0.088691	0.046026	0.071315	0	0.016657	0.032655	0	0
ENSOCUT00000036169	0	0	0.053005	0	0.126359	0.047998	0	0	0.000641	0.419321	0.183101	0.154695
ENSOCUT00000036271	0.031084	0.11179	0.019216	0.12415	0.251929	0.131749	0.179388	0.043896	0.060192	0.019658	0.041572	0.041113
ENSOCUT00000036304	0.031037	0	0.02362	1.12971	0.581629	0.657279	0.756379	1.76492	0.496168	0.461008	0.181461	1.05206
ENSOCUT00000036394	0	0	0	0.114305	0.102136	0.137291	0.050133	0.143677	0.145209	0.012075	0.011617	0.030503
ENSOCUT00000036927	0	0	0	0	0	0	0.100324	0.029642	0.046113	0	0	0.028037
ENSOCUT00000037294	0.25038	0.16995	0.322775	0.947009	0.348713	0.462509	1.51738	0.543515	1.24727	0.11557	0.019814	0.119709
ENSOCUT00000037373	0.276097	0.313122	0.398105	0.228038	0.24053	0.417131	0.203997	0.130054	0.105861	0.147191	0.103257	0.288123
ENSOCUT00000037536	0.257721	0.063855	0.081362	0.579407	0.726364	0.350218	0.144769	0.173041	0.155033	0.056743	0.223593	0.087727
ENSOCUT00000037589	0.366672	0.614116	0.373135	0.046514	0	0.031562	0	0	0.005586	0.052032	0	0
ENSOCUT00000037752	0.099795	0.109161	0.151094	0.173672	0.450183	0.332673	0.212411	0.254621	0.107743	0.566388	0.853199	0.494777
ENSOCUT00000037983	0	0	0	0.102195	0	0	0	0.10012	0	0.102947	0.326246	0.132876
ENSOCUT00000038129	0.050858	0.108113	0.030098	0.09274	0	0	0	0	0	0	0.052348	0
ENSOCUT00000038185	0	0	0	0.046093	0	0	0	0.100805	0.073487	0.098628	0.113249	0.149719
ENSOCUT00000038309	0	0.029769	0.015396	0.020258	0.053429	0.076735	0.722667	0.305849	0.446875	1.96129	0.2106	0.389112
ENSOCUT00000039123	0.126398	0.131521	0.076792	0.065297	0.103027	0	0	0	0	0	0	0
ENSOCUT00000039178	0	0	0	0.04993	0.156939	0.380005	0.215533	0.243367	0.110517	0.451512	0.476302	0.307165
ENSOCUT00000039661	0.846283	1.06707	1.68826	0.617257	1.30591	0.913913	0.494352	1.41749	0.777039	0.635898	0.608408	0.78926
ENSOCUT00000039847	0	0	0	0.412798	0.126969	0.169581	0.112044	0	0.168495	0	0.05801	0.230161
ENSOCUT00000039956	0	0.029889	0.042227	0.027969	0.201678	0.042109	0.023777	0.024006	0	0.137179	0.148844	0.208381
ENSOCUT00000040150	0.009632	0.040199	0.063053	0.047896	0.041768	0.093038	0.032226	0.034474	0.020756	0.186991	0.193799	0.119
ENSOCUT00000040244	0.063576	0.233952	0.12762	0.014487	0.097817	0.01758	0.018616	0.01256	0.017174	0.036191	0	0
ENSOCUT00000040458	0.107106	0.103931	0.223851	0	0.076854	0	0	0	0	0	0.020991	0
ENSOCUT00000040819	0	0	0	0.031144	0.034706	0.007299	0.030253	0	0.019611	0.088593	0.187985	0.061179
ENSOCUT00000040841	0.03864	0	0.021565	0.029393	0.088249	0.043912	0.029584	0.048697	0.026274	0.170166	0.404519	0.478048
ENSOCUT00000041086	0	0.027036	0	0	0.062521	0.151252	0	0	0	0.155327	0.173111	0.122407
ENSOCUT00000041323	2.94707	2.81057	0.000581	0.001258	0.079466	0.001122	0.080064	0.001752	0.001094	0.444177	0.901827	2.67739
ENSOCUT00000041536	0	0	0	0.275481	0.91095	0.545178	0.20262	0	0	0.354895	0.493489	0.56373
ENSOCUT00000041586	0.019072	0	0.004858	0	0.179502	0.030356	0.199729	0.355257	0	0.535041	0.307992	0.736814
ENSOCUT00000041721	0.294905	0.180509	0.488044	0.070906	0.12559	0	0.108856	0.027052	0	0	0	0.019113
ENSOCUT00000041737	0	0	0	0.079284	0.137507	0.070384	0.030137	0.061229	0.083824	0.008572	0.043077	0
ENSOCUT00000041872	0.122579	0.106201	0.009401	0.079265	0.213389	0.296362	0.023429	0.037147	0.073153	0.326191	0.292443	0.250404
ENSOCUT00000042073	0.076835	0.315262	0.066824	0	0	0	0	0.016223	0.182942	0.013871	0	0
ENSOCUT00000042163	0.015597	0.088497	0	0.053569	0	0	0.09407	0.137189	0.082977	0	0	0
ENSOCUT00000042881	0	0	0	0	0	0	0	0	0	0.095255	0.545164	1.06714
ENSOCUT00000042925	0	0	0	0	0	0	0	0	0	0.221291	0.177687	0.254494
ENSOCUT00000042993	0	0	0.028773	0.095641	0.026966	0.00934	0.179421	0.397432	0.458514	0.078974	0.077719	0.084117
ENSOCUT00000043203	0	0	0	0	0	0	0	0	0	0.351887	0.137527	0.1774
ENSOCUT00000043224	0	0	0	0.191911	0.110335	0.147991	0.247212	0.112877	0.171197	0.143136	0.873862	0.329757
ENSOCUT00000043338	0.065404	0.036113	0.468621	0.655622	0.06388	0.095795	0	0	0	0	0	0.079568
ENSOCUT00000043623	0.383144	0.637109	0.588177	0.389047	0.391828	0.437353	0.511231	0.784987	0.689886	0.309477	0.282125	0.296782
ENSOCUT00000043697	0.510652	0.220365	0.438819	0.241834	0.274028	0.394591	0.184808	0.148521	0.14418	0.536343	0.206915	0.21556
ENSOCUT00000043861	0.021349	0.032144	0.034185	0	0	0	0	0	0	0	0	0
ENSOCUT00000044006	0.359148	0.322159	0.255968	0.110016	0.163011	0.090246	0.425169	0.247418	0.01373	0	0	0
ENSOCUT00000044128	0.088133	0	0	0	0	0	0.342161	0.180802	0.225283	0.124704	0	0
ENSOCUT00000044418	0.210271	0.340967	0	0.466724	0.491397	0.216285	0.408529	0.642392	0.591182	0.151517	0.190065	0.056011
ENSOCUT00000044525	0.102916	0.118468	0.139496	0	0	0	0	0	0	0	0	0
ENSOCUT00000044931	0.392677	0	0	0.202032	0.450326	0.278531	0	0.376735	0	0	0	0
ENSOCUT00000044979	0	0	0	0.102745	0.069623	0.085945	0.053809	0.065033	0	0	0.038224	0
ENSOCUT00000045022	0.088564	0.114556	0.141536	0.248364	0.252407	0.420836	0.523667	0.244962	0.428511	0.685496	0.935729	0.45153
ENSOCUT00000045585	0.185248	0.088547	0.137341	0.672812	0.406682	0.331643	0.132226	0.062885	0.050829	0.176459	0.061071	0.198766
ENSOCUT00000045872	0.029331	0.048415	0.098102	0	0.015714	0	0	0	0	0	0	0
ENSOCUT00000045892	0	0.681662	0	0.385239	1.82612	0.418836	0	0	0	0	0	0.330969
ENSOCUT00000046093	0.150108	0.05077	0.081908	0.10358	0.275754	0.181383	0.051328	0.133026	0.050863	0.271491	0.252617	0.375667
ENSOCUT00000046095	0.116067	0	0	0	0.073204	0.084398	0	0	0	0.087664	0.18312	0.138073
ENSOCUT00000046353	0.089998	0	0.047789	0.077677	0.07167	0.142988	0.04565	0.072463	0.089257	0.245938	0.291769	0.258102
ENSOCUT00000046501	0	0	0	0.122578	0.393275	0.363827	0	0	0.073185	0	0	0
ENSOCUT00000046507	0.101016	0	0.203513	0.373405	0.694256	0.316086	1.77427	0.088669	0.192867	0.016365	0.022641	0.076082
ENSOCUT00000046549	0.43273	0.453189	0.382422	0.461255	0.342632	0.305866	0.106614	0.151261	0.083426	0.038785	0.046823	0
ENSOCUT00000046579	0	0	0	0.057928	0	0	0.338289	0.185792	0.174628	0	0	0
ENSOCUT00000046895	0.011177	0.00407	0.014846	0.131483	0.108186	0.137079	0.050492	0.060791	0.044871	0.055743	0.069452	0.037997
ENSOCUT00000047194	0.041606	0.063148	0.18121	0	0	0	0.003316	0	0	0	0	0
ENSOCUT00000047482	0	0	0	0	0	0	0.02896	0.056899	0	0.554243	1.09663	0.443624
ENSOCUT00000047604	0.028588	0.211477	0.297297	0	0	0	0.06817	0	0.017296	0.065962	0.028034	0
ENSOCUT00000047836	0.04447	0.11531	0.068057	0	0.153973	0	0.01871	0	0.054948	0	0.01275	0.020121
ENSOCUT00000048132	0	0	0	0.020346	0.038413	0	0	0.033004	0.03452	0.038418	0.086922	0.030843
ENSOCUT00000048198	0	0	0	0	0.018207	0	0.077013	0	0.455335	0.070839	0.116593	0.541525
ENSOCUT00000048205	0.951951	1.99581	1.77164	2.90805	3.90864	4.85695	4.37446	2.84394	4.85165	8.43716	6.51916	9.31437
ENSOCUT00000048238	0.244739	0.115438	0.100263	0.099158	0.456192	0.147332	0.119916	0.186515	0.202556	0.647623	0.498523	0.448559
ENSOCUT00000048310	0	0	0	0	0.442188	0.502946	0.399659	0.598614	0.140146	0.479596	0.441805	0
ENSOCUT00000048804	0.179631	0.124062	0.148148	0.164764	0.201921	0.217894	0.062602	0.17219	0.019881	0.057357	0.051784	0.01932
ENSOCUT00000048820	0.256621	0.231074	0.234905	0.21248	0.587873	0.222492	0.060344	0.188311	0.090396	0.055666	0.058531	0.143602
ENSOCUT00000048908	0.124642	0.131332	0.114863	0.068402	0.077795	0.018848	0	0	0	0	0	0
ENSOCUT00000049010	0	0	0	0	0	0.013714	0	0	0	0.132878	0.086904	0.075625
ENSOCUT00000049051	0.018373	0.007112	0.01001	0.088263	0.062449	0.186727	0.180765	0.132607	0.103302	0.086278	0.060901	0.023574
ENSOCUT00000049264	0.130791	0.050496	0.177793	0.354127	1.01661	1.29441	1.11535	0.774391	0.477829	2.36585	1.59608	1.39767
ENSOCUT00000049411	0	0	0	0.119977	0.027945	0	0.07904	1.06642	0.571461	0.247512	0.191211	0.364333
ENSOCUT00000049444	1.05937	1.25423	0.648193	0.539856	0.572772	0.420637	0.281348	0.15	0.211127	0.053161	0.050183	0.215223
ENSOCUT00000049512	0.011446	0.01765	0.014795	0.060329	0.023413	0.150446	0	0.015666	0.014495	0.218645	0.189877	0.163937
ENSOCUT00000049574	0.292199	0.106026	0.395642	0.20964	0.573986	0.330507	0.14419	0.047382	0.03555	0.030836	0.040596	0.097047
ENSOCUT00000049619	0.544003	0.40277	0.272713	0.524343	1.10957	1.22614	0.500714	0.52866	0.415193	1.64942	2.56762	2.0293
ENSOCUT00000049856	0.084423	0.118859	0.034242	0.1633	0.095673	0.117781	0.136669	0.082197	0.166671	0	0	0
ENSOCUT00000049857	0.205773	0.13085	0.142444	0.437012	0.515808	0.783201	0.558565	0.981836	1.16673	0.589671	0.985597	0.606004
ENSOCUT00000050004	0	0.038744	0.021635	0.171229	0.048373	0.029136	0	0	0	0.082099	0.132913	0.103417
ENSOCUT00000050131	0	0	0	0.142973	0	0.025877	0.095048	0.103992	0.169906	0.091938	0.150613	0.071648
ENSOCUT00000050175	0	0.010118	0	0.228562	0.316249	0.305804	0.244332	0.147288	0.170312	0.051013	0.079198	0
ENSOCUT00000050217	0.175772	0.245271	0.280732	0.108794	0.222819	0.165605	0.124295	0.06257	0.078256	0.07505	0.1236	0.192212
ENSOCUT00000050297	0.053856	0.021035	0.022361	0.015118	0.264353	0.196417	0.192812	1.9789	0.445021	0.196544	0.433156	0.201779
ENSOCUT00000050518	0.060344	0	0.115191	0.152835	0.341662	0.210721	0	0	0	0.429292	0.464528	0
ENSOCUT00000050942	0	0	0	0	0	0	0.036271	0.127978	0.151045	0	0	0
ENSOCUT00000051089	0	0	0	0	0.035514	0.055877	0	0	0.057453	0.102305	0.183324	0.09588
ENSOCUT00000051493	0.03019	0.019507	0	0.026941	0.171491	0.116676	0	0	0	0.068778	0.197739	0.092166
ENSOCUT00000051566	0.100398	0.020192	0.049364	0.057053	0.056358	0	0	0	0	0.03245	0.039551	0.088792
ENSOCUT00000051567	0.037608	0.053318	0.092728	0.2863	0.099389	0.134588	0.427764	0.074643	0.299805	0.507576	0.727382	0.427675
ENSOCUT00000051675	0	0	0	0.021599	0	0	0	0.051647	0	0.115445	0.071968	0.038862
ENSOCUT00000051789	0.533384	0.667929	1.63594	0.743565	1.16067	0.899681	1.70148	0.618074	0.941455	2.94326	2.56533	3.41623
ENSOCUT00000051976	0.14266	0.144077	0.187809	0.190438	0.197628	0.189633	0.211253	0.124692	0.011781	0.054642	0.084299	0.06532
ENSOCUT00000052002	0	0	0	0	0	0	0	0	0.023708	0.044141	0.088281	0.08456
ENSOCUT00000052140	0	0	0	0.065388	0.084116	0	0.101668	0.290972	0.272458	1.35609	0.844601	1.27487
ENSOCUT00000052256	1.85012	1.98487	1.94108	1.91917	2.53163	1.85386	2.54244	8.66195	2.66925	0.905402	0.735824	0.939608
ENSOCUT00000052282	0	0	0.047532	0.177747	0.289651	0.217328	0.034202	0.038694	0.066649	0.185529	0.203521	0.245395
ENSOCUT00000052318	0	0	0	0.024389	0	0	0	0	0.034872	0.548842	0.052916	0.161028
ENSOCUT00000052592	0.024727	0.024125	0	0.152027	0	0.3765	0.200126	0.367803	0.192296	0	0.025479	0
ENSOCUT00000052890	0.06388	0.026498	0.09731	0.310763	0.679848	0.590719	0.293325	0.183452	0.057177	0.256864	0.528466	0.142747
ENSOCUT00000053060	0.024805	0	0.148921	0.018955	0.192096	0.079548	0.122921	0.02623	0.016221	0.622526	2.21906	0.567548
ENSOCUT00000053088	0	0	0	0.133537	0.090239	0.05862	0.131457	0	0.038466	0.024569	0.181014	0.025989
ENSOCUT00000053433	0	0	0	0	0	0	0	0.086889	0	0.084591	0.24108	0.076313
ENSOCUT00000053436	0.00701	0.009	0.004027	0	0	0.019691	0	0	0.009434	0.04483	0.125187	0.08264
ENSOCUT00000053828	0	0.038566	0	0	0	0	0	0	0	0.215259	0.092493	0.101193
ENSOCUT00000054075	0.412676	0.260424	0.087575	0	0.009531	0.008464	0.023903	0	0.058715	0	0	0
ENSOCUT00000054266	0	0	0	0.056001	0	0.007921	0.039412	0.123205	0.035003	0.111907	0.048954	0.098773
ENSOCUT00000054470	0.387013	0.632446	0.005758	0.67732	0.018123	2.58367	1.05816	0	0.305076	0	0	0
ENSOCUT00000054536	0.135501	0.067738	0.055538	0.04277	0	0.020938	0.075867	0.020772	0.11434	0	0	0
ENSOCUT00000054601	0	0	0.021129	0.339788	0.379703	0.073055	0.035735	0.046861	0.035935	0.199727	0.464323	0.167474
ENSOCUT00000054633	0.324534	0.170409	1.19398	0.114973	0.044669	0.067194	0.053392	0.031665	0.105134	0	0.140114	0.066073
ENSOCUT00000054646	2.18454	0.784911	1.09685	1.82251	1.76116	0.793697	1.1627	1.09474	0.605316	0.732579	0.681768	0.537124
ENSOCUT00000054703	1.22564	1.59728	1.37212	0.578927	1.49254	0.976956	0.485528	0.640214	0.408005	0.768422	0.290521	0.281187
ENSOCUT00000054726	0.894647	0.715199	0.297084	0.402223	1.32285	0.861287	0.653484	0.419327	0.221886	0.21425	0.332559	0.214317
ENSOCUT00000054730	0	0	0	0	0	0.146216	0	0	0	0.219456	0.646081	0.302364
ENSOCUT00000054828	0	0	0.017358	0.088553	0.059352	0.0567	0	0.022825	0	0	0	0
ENSOCUT00000054853	0	0	0	0	0	0	0.068237	0.606615	0.179928	0	0	0.091794
ENSOCUT00000054894	0	0.106079	0.071062	0.093849	0.10605	0.113562	0.141733	0.039543	0.045271	0	0	0.017974
ENSOCUT00000054934	0	0	0	0.043375	0.069949	0.106697	0	0.096418	0.040083	0	0.033991	0.090935
ENSOCUT00000055044	0	0.015942	0	0	0	0	0.053532	0.044362	0.089806	0.160774	0.213227	0.053373
ENSOCUT00000055083	0	0	0	0	0	0	0.107352	0.055066	0.081956	0.199541	0.231772	0.145266
ENSOCUT00000055186	0.031211	0.003556	0.006939	0.052674	0.033389	0.162894	0.109022	0.19906	0.047428	0.203417	0.2229	0.140687
ENSOCUT00000055529	0.045846	0.260218	0.104758	0	0	0	0.12487	0.353079	0	0	0	0
ENSOCUT00000055677	0.184248	0.149506	0.194882	0.375733	0.104737	0.126951	0	0.019549	0	0.123447	0.528181	0.171789
ENSOCUT00000055865	0	0.003998	0.002751	0.107526	1.07519	0.352385	0.011524	0.020339	0.027557	0.019571	0.009045	0.004777
ENSOCUT00000056217	1.33411	1.27626	1.78902	4.29013	2.54442	1.55571	2.55512	4.4415	3.72456	8.78587	27.2876	14.0647
ENSOCUT00000056493	0	0	0	0.077887	0	0.12455	0.495824	0.2587	0.32387	0.119654	0.165908	0.131159
ENSOCUT00000056618	0.116521	0.02251	0.103615	0.144362	0.174043	0.044222	0.027411	0	0	0	0	0
ENSOCUT00000056782	0	0	0	0	0	0	0	0	0	0.245641	0.15777	0.160606
ENSOCUT00000056842	0	0	0	0	0	0	0	0	0	0.049151	0.063308	0.051342
ENSOCUT00000056943	0.144932	0.296799	0.205903	0	0	0.080151	0	0.039408	0	0.148997	0.023297	0
ENSOCUT00000056967	0.104176	0.461169	0.162744	0.159831	0.219894	0.146754	0.114446	0.104045	0.079237	0.047121	0.041848	0.089211
ENSOCUT00000056999	0	0	0	0	0	0.128753	0.037746	0	0	1.00034	0.223172	0.989611
ENSOCUT00000057065	0.720979	2.50784	1.55979	1.17767	2.28687	0.480955	1.5329	0.809951	0.4972	0.11065	0.283912	0.214761
ENSOCUT00000057075	0.046212	0	0.031213	0.263172	0	0.708091	0.152056	0.31257	0.364322	0	0	0
ENSOCUT00000057151	0.232323	0.154651	0.163671	0.114093	0.718062	0.41013	0.125487	0.430659	0.292048	0.123785	0.089556	0.052125
ENSOCUT00000057301	0.063521	0.042016	0.050726	0.062406	0	0.046431	0.052671	0.030435	0.057973	0	0	0
ENSOCUT00000057339	0.281533	0.851895	1.31554	0.16012	0.088763	0	0	0	0.049637	0.196255	0	0
ENSOCUT00000057362	0.885533	0.016134	0.776621	0	0	0.045057	0	0	0	0.765696	0	0
ENSOCUT00000057710	0	0	0	0.006252	0	0	0.014157	0	0	0.039222	0.044008	0.029419
ENSOCUT00000057927	0.379916	0.248997	0.237909	0	0	0	0	0.61976	0	0	0.456765	0
ENSOCUT00000057978	0	0	0	0.049016	0.10528	0.02457	0.057255	0.214605	0.211444	0.05075	0	0
ENSOCUT00000058005	0	0	0	0	0	0	0	0.049366	0	0.224195	0.138882	0.106322
ENSOCUT00000058121	0	0	0	0.086535	0.105034	0	0	0.194816	0.04048	0.734811	2.09405	0.336962
ENSOCUT00000058432	0.029077	0.030116	0.021373	0	0	0	0.055215	0.018483	0.036131	0	0.035261	0
ENSOCUT00000058532	0.098031	0.047587	0.023344	0	0	0	0	0	0.021625	0	0.025873	0.030924
ENSOCUT00000058567	0.044682	0	0.119038	0.023028	0.028438	0.037847	0	0	0.050846	0.177953	0.385849	0.198428
ENSOCUT00000058614	0	0	0.005378	0	0	0.022353	0	0.043967	0.018822	0.18053	0.117381	0.055228
ENSOCUT00000058806	0.045428	0	0	0.647754	0.593874	0.701259	0.883882	0.68467	0.695471	1.24426	0.984145	0.784592
ENSOCUT00000058810	0.052113	0.056448	0.043399	0.1113	0.556313	0.666372	0.462596	0.257041	0.187569	0.33841	0.287461	0.320301
ENSOCUT00000058824	0.036665	0.060863	0.095215	0	0	0.015099	0	0	0	0.051719	0.051057	0.021295
ENSOCUT00000058954	0	0	0	0	0.024294	0.010921	0.060558	0.069368	0.211189	0.168885	0.098535	0.086863
ENSOCUT00000058960	0.435926	0.370791	0.358368	0.052834	0.21644	0.080996	0.115069	0	0	0.053176	0	0
ENSOCUT00000059187	0.159243	0.627878	0.499082	0.122413	0.045898	0.092508	0.116397	0.095235	0.149567	0.274142	0.189589	0.222391
ENSOCUT00000059220	0.628645	0.359912	0.513631	0.147911	0	0	0	0	0	0	0	0
ENSOCUT00000059259	0	0	0	0	0	0	0	0	0	0.408855	0.21862	0.034782
ENSOCUT00000059394	0	0.011845	0	0	0	0	0	0	0	0.066036	0.089064	0.28461
ENSOCUT00000059510	0	0	0	0.140812	0.017028	0.197798	0	0.016093	0	0.001673	0.0737	0
ENSOCUT00000059719	0.279426	0.26489	0.093301	0.036165	0	0.051865	0	0	0	0	0	0
ENSOCUT00000059811	0	0	0	0	0	0	0.112675	0.129754	0.078987	0.054792	0.026887	0
ENSOCUT00000059945	0	0	0	0.080093	0.138315	0.078734	0	0.113686	0	0	0.028096	0
ENSOCUT00000060381	0.842071	0	0	0	2.49761	0.079488	0	0	0	4.08837	1.47677	0.924109
ENSOCUT00000060417	0	0	0	0.045796	0.114563	0.188224	0.954798	0.121664	0.04683	0.057667	0.143274	0.18714
ENSOCUT00000060418	0.010658	0	0.036925	0.090382	0	0	0.008641	0.124346	0.209592	0.361756	0.505844	1.1189
ENSOCUT00000060724	0.063987	0.027742	0.211085	0.338608	0.939389	0.091603	0.112826	0.278324	0.213324	0.871858	0.816783	0.821413
ENSOCUT00000060812	0	0.001099	0	0	0	0	0	0	0	0.032802	0.174104	0.614141
ENSOCUT00000060905	0.334775	0.75802	0.630542	0.371363	0.11509	0.288999	0.276633	0.549238	0.518954	0.28957	0.143857	0.082587
ENSOCUT00000060971	0.024555	0	0	0.029729	0.245495	0.111355	0.19027	0.214278	0.204964	1.14873	0.388967	0.540291
ENSOCUT00000061006	0.068382	0.09991	0.114776	0.612925	0.484398	0.476591	0.32654	0.923409	0.341407	0.691954	0.447676	0.529855
ENSOCUT00000061193	0.018831	0	0	0	0	0	0	0	0	0.066831	0.257778	0.027285
ENSOCUT00000061539	0	0	0	0.031362	0	0.094844	0.039291	0.056814	0.085735	0.168812	0.121487	0.090435
ENSOCUT00000061876	0	0	0	0.159075	0.14187	0.239453	0.272444	0.587744	0.16651	0.155278	0.092726	0.316473
ENSOCUT00000061879	0.069241	0.239922	0.190593	0.298189	0.070071	0.172109	0.459413	0.009028	0.234101	0.056477	0.031215	0.021177
ENSOCUT00000061923	0	0	0	0.289363	0	0.130341	0.207314	0.551928	0.466105	0	0.112992	0.021174
ENSOCUT00000062035	0.075842	0.126252	0.102325	0.032015	0.054604	0.017607	0.039333	0.048634	0.035723	0.012809	0.06964	0.035776
ENSOCUT00000062043	0.020731	0.023548	0.010404	0.133923	0.098553	0.227906	0.220561	0.124854	0.145017	0.17856	0.133456	0.191976
ENSOCUT00000062222	0.154087	0.06883	0.073373	0	0.181931	0.134883	0	0.092076	0.038023	0	0	0
ENSOCUT00000062242	0.785872	0.450771	0.440457	0.229362	0.2286	0.256786	0.224351	0.381091	0.117698	0.424496	0.795128	0.224689
ENSOCUT00000062333	0.011015	0	0	0.125768	0.008537	0.361939	0.087155	0.111833	1.0121	0.078268	1.01721	0.695812
ENSOCUT00000062358	0	0	0	0	0	0.037646	0	0.044736	0	0.636626	0.404544	0.467691
ENSOCUT00000062364	0	0	0	0.099791	0.103765	0	0.05731	0	0	0.049144	0.135058	0.039653
ENSOCUT00000062431	0	0	0	0.132914	0	0.113876	0.056664	0.131766	0.09071	0	0	0
ENSOCUT00000062443	0.198505	0.385084	0.357188	0.868903	0.979794	0.957429	1.08246	1.22388	1.5052	1.18308	2.62272	2.10753
ENSOCUT00000062682	0.094149	0.079851	0.082933	0	0	0	0.058223	0.268726	0.097567	0.058748	0.072007	0.266227
ENSOCUT00000062708	0	0	0	0	0	0.065897	0.139828	0.004557	0	0.091612	0.131972	0.126377
ENSOCUT00000062755	0.062848	0.111692	0.062269	0.044091	0.032521	0.010246	0.056773	0.089074	0	0	0	0
ENSOCUT00000062826	0	0	0	0	0	0	0	0	0	1.1475	1.08653	0.069453
ENSOCUT00000063016	1.84106	1.71178	0.598166	0	0	0	0	0.727936	1.46732	0	0	0.492756
ENSOCUT00000063018	0	0	0.029581	0	0	0	0.089128	0.133605	0.486155	0.260532	1.21229	0.454167
ENSOCUT00000063087	1.87704	1.05681	1.15227	2.60144	2.0445	2.57178	5.24422	6.85977	5.52758	9.6265	6.76706	9.30698
ENSOCUT00000063602	0.098272	0.040559	0	0	0	0.120717	0	0	0	0.146013	0.104641	0.040833
ENSOCUT00000063651	0.048725	0.588053	0.235245	0.195508	0.372319	0.013899	0.224583	0.221812	0.048248	0.011409	0.001552	0
ENSOCUT00000063656	0.034238	0.112574	0.037425	0	0.021791	0	0	0	0	0	0	0
ENSOCUT00000063761	0	0	0	0	0	0	0	0	0	0.776836	0.271747	0.178934
ENSOCUT00000064118	0.776988	0.765159	1.48355	0	0	0	0.433976	0	0	0.096461	0	0
MSTRG.10043.1	0	0	0	0.155611	0	0	1.26317	0	2.7931	3.94807	2.05158	6.12339
MSTRG.10087.1	0	0.157679	0.176192	0.39567	0.114713	0.219952	0.531841	4.89944	2.20122	0.161029	0.115715	0.405831
MSTRG.10126.1	0.732474	0.762924	0.982554	2.64554	1.23875	2.85195	2.80591	1.93033	2.66744	5.89115	5.09258	3.8977
MSTRG.10156.1	0	0.003697	0	0.017455	0	0.288319	1.05689	0.012293	1.80428	0	0	0
MSTRG.10193.1	0.285386	3.09809	2.79705	0	0	0	0	0	0	0	0	0
MSTRG.10193.2	0.691376	6.19155	4.0576	0.766182	0.814788	1.74617	0	0	0	0.383304	0.272959	0
MSTRG.10193.4	0.386679	5.32479	5.0211	0.284522	0.467564	4.91029	0.194465	0.492259	0.517009	0	0.095827	0.150745
MSTRG.10195.1	0.658401	5.7592	4.42423	0.110271	0.695982	3.01859	0.057074	0.076962	0.152601	0.037644	0.097044	0
MSTRG.1030.1	1.90322	2.59608	3.16498	0.806107	0.802194	0.544677	1.01305	0.667903	0.518638	0.442671	0.219436	0.453705
MSTRG.1033.1	4.05907	3.9337	6.74366	4.03166	5.25896	2.18653	2.70851	2.06111	2.21123	1.20637	0.860014	0.928157
MSTRG.1034.1	2.71761	6.45785	3.31297	4.39581	6.67845	2.58202	3.00602	3.5618	2.78424	1.96845	1.09546	1.20327
MSTRG.10362.18	4.73441	2.85118	5.73279	3.42294	3.52745	3.45955	1.37906	1.15222	1.39149	2.88482	2.30377	2.59631
MSTRG.10364.1	2.61501	1.12571	0.608468	0.891165	1.65348	1.21441	0.773939	1.00817	0.659065	0.265417	0.43054	0.595527
MSTRG.10368.4	1.66387	1.75956	1.304	3.55874	4.12368	2.36174	0	0	2.74985	0.771666	0.615664	1.18865
MSTRG.10398.1	25.0096	34.7539	21.6258	0.600389	35.8929	0.370872	1.13767	0.359744	0.284219	0.151034	0.085543	0.19904
MSTRG.10398.2	11.6899	19.6335	14.4547	2.94223	18.0231	3.21204	4.33241	3.24141	1.87623	2.37069	0.323395	0.229174
MSTRG.10398.3	11.6785	4.40102	2.8032	0	2.60467	0.017516	0	0	0.12669	0	0	0
MSTRG.10398.4	0.638654	5.15783	5.98836	0	0	0	0	0	0	0	0	0
MSTRG.10424.1	1.30492	0.819656	1.24779	3.44953	2.6451	2.66825	4.07465	9.13317	4.35794	7.31659	7.38317	8.06407
MSTRG.10484.1	21.4619	3.14933	5.22578	0.874694	7.12452	4.13821	0.473813	0.63294	0	1.76595	0.572624	0.362181
MSTRG.10547.11	3.29515	2.16333	2.61637	0.133065	1.04111	0.536132	0.254271	0.386481	0.21297	2.85894	0.555278	1.03956
MSTRG.10576.1	5.90742	2.31382	2.00016	0.4524	1.3106	1.21745	0.195379	0.160838	0.045127	0.119492	0.022671	0
MSTRG.1058.1	0.02475	0	0	0	0.139967	0	0	0	0	4.35301	3.85502	0.150749
MSTRG.10652.1	0.4088	0.349021	0.368643	1.36422	1.34443	1.75885	2.35785	1.77082	3.10978	0.72268	1.01509	1.92076
MSTRG.10720.1	0.773646	5.36302	2.0865	1.94491	0.935137	0.62198	1.52743	0.527256	1.85217	0.141565	0	0.056883
MSTRG.10723.1	0.258304	2.80985	0.566359	0.468256	0.454865	0.230941	0.51972	0.167182	0.430748	0.017431	0.018162	0
MSTRG.1075.2	0.318244	0.222754	0.335199	0.297849	0	0	0	0	0	0	0	0
MSTRG.10780.2	0.845051	0.000663	0.326071	0.007495	0.009011	0.047051	0.000296	0.01512	0.01582	0.000372	1.15391	1.5273
MSTRG.10835.5	4.28719	1.1346	1.94996	2.40751	7.03989	3.48161	4.32756	7.09405	3.72463	1.50214	0.849161	0.482245
MSTRG.10835.6	5.1561	0.578649	3.84621	11.4411	9.5739	5.41203	2.23586	10.347	5.27332	0.585919	1.20979	0.526259
MSTRG.10835.7	0	9.72984	1.36926	0	0	0	0	0	0	0	0	0
MSTRG.10964.1	1.59162	3.08921	3.0078	0.367979	1.00442	0.79099	0.311424	0.599565	0.284735	0.903748	0.764632	1.02527
MSTRG.11011.1	0.654654	0.432337	0.523767	2.38382	0.94835	0.85051	4.53822	3.6519	5.51579	0.760544	1.54424	1.91444
MSTRG.1118.1	0.533642	0.44906	0.518631	0.891168	1.48566	1.31925	0.613073	1.1203	1.04684	2.42392	3.01124	2.39954
MSTRG.11242.1	0.261569	0.054698	0.069109	0.118685	1.06976	0.678726	0.495806	0.65928	0.428149	1.72977	2.16396	1.32462
MSTRG.11282.2	0	0.566574	0.587739	0	0.457656	0.137408	0	0	0	0.347502	0.168538	0.72207
MSTRG.11335.1	0.864019	0.208955	0.653416	0.611946	3.4689	2.24179	0.645831	0.826834	0.793695	1.94408	2.43935	4.55021
MSTRG.11350.6	0.03758	0.207428	0.048526	1.37201	0.962607	0.937103	1.35044	0.481769	0.620117	0.057642	0.136147	0.05154
MSTRG.11454.1	0.171085	0.278595	0.340767	3.31248	1.82965	0.429981	3.50387	5.77969	2.00468	0.7386	0.270746	0.185777
MSTRG.11580.8	0	0	0	0	0	1.5329	1.42198	1.24521	0.733977	0	0	0
MSTRG.11652.5	7.2568	4.1117	5.39019	0.267798	7.115	6.33589	4.32307	7.48377	0.650073	0.357193	1.49597	2.21895
MSTRG.11761.1	1.04051	1.70843	0.991869	0.619712	1.69947	0.604938	0.567804	0.335156	0.637293	0.125401	0	0
MSTRG.11761.2	1.22978	0.595691	0.230859	0.693412	0.31151	0.442284	0.935361	0.290574	0.295144	0	0	0.01415
MSTRG.11763.2	3.13418	4.69122	3.82761	0.846728	0.457129	0.085483	0.402417	0.550273	0.394919	0.017902	0	0
MSTRG.11793.1	13.4749	0.622968	14.7848	0.890162	0.754007	0.476878	0	0.89062	0	0.522366	0	0
MSTRG.11799.4	1.03344	1.2247	2.55183	3.60713	6.15094	2.74837	2.39106	7.83795	8.92332	11.0924	177.041	19.936
MSTRG.11847.1	0.063806	0	0	0	0	0	0.216629	3.51723	1.80883	0	0	0
MSTRG.11933.7	0.276153	3.1408	1.24076	2.88989	1.96613	2.12242	4.261	0.612274	2.74642	0.791033	0.752983	0.766823
MSTRG.12004.1	0	0	0	5.61128	0	1.4101	1.9203	0.459687	1.33427	0	0.372417	0.168896
MSTRG.12017.1	1.36458	0.333479	0.706287	0.188461	3.33036	1.82349	0.361207	0.745523	0.439772	2.89524	2.04781	1.17679
MSTRG.12018.1	2.21101	0.506465	0.863454	0.543179	4.20352	2.01009	0.569532	0.877046	0.496284	3.73701	2.96723	1.8449
MSTRG.12099.1	0.902805	8.28774	1.69346	0.787139	1.72491	0.64976	1.98645	3.56762	2.12309	0.038057	0	0.052851
MSTRG.12157.2	2.52723	0.988367	2.36995	0.451623	1.10132	0.456851	0.472985	0.078018	0	0.366018	0.211294	0.525631
MSTRG.12159.6	5.13507	2.04081	1.41086	0.896749	3.26006	3.12831	0.947632	0.371728	0.365036	0.294247	0	0.068031
MSTRG.12160.1	1.1318	1.62703	1.44111	0.59893	2.65733	1.03174	0.824965	0.67192	0.500288	0.707713	0.275637	0.486062
MSTRG.1220.2	0.157869	0.24373	0.141414	0.103541	1.35319	0.849254	0.600247	3.94182	2.24532	0.646316	0.84128	0.654251
MSTRG.12203.1	0	0	0	0.20528	0.342378	1.12282	3.02733	1.15592	2.84571	0.310962	0.407333	0.538791
MSTRG.12312.10	0.230648	0.441252	0.220318	1.71214	3.24149	1.14891	1.2008	1.13725	0.855634	0.285176	0.42991	0.363177
MSTRG.12313.1	0.240329	0.008292	0.125952	2.73977	2.6886	1.22191	1.61374	1.93245	2.60113	0.188106	0.529351	0.075678
MSTRG.12313.2	0	0.389384	0.151103	1.26682	3.20876	0.421357	2.29843	1.6385	1.51163	0.076865	0.062677	0.342411
MSTRG.12350.1	2.07471	1.99819	1.87353	9.92314	13.9559	9.0511	12.073	8.71214	9.88302	0.532629	0.168444	0.394699
MSTRG.12377.11	0.993392	0.843812	0.278977	0.632909	0.292875	0.378273	1.69867	4.2832	3.9301	2.08877	0.2945	0.859625
MSTRG.12426.1	0	0	0	0.608621	0.126154	0	0.335516	3.39866	2.8208	1.43706	2.21441	4.07833
MSTRG.1263.1	0.102098	0.147822	0.119786	1.98234	1.98015	0.974582	1.80974	68.3633	24.8101	1.83068	11.4393	6.20684
MSTRG.12699.6	1.10312	1.60141	2.51321	0.40634	0.912956	0.875579	0.307751	0.555214	0.399523	0.995541	0.654995	1.17933
MSTRG.12714.1	0.208101	0.297022	0.271602	0	0.31647	0.624986	1.63267	2.05552	1.74001	0.558826	0.651618	0
MSTRG.12956.15	0	0	0	1.27601	0.471658	0	0.086223	0	0.066625	2.78872	1.0235	0.693557
MSTRG.12963.5	0.018618	0	0	0.027191	0.035728	0.018794	0	0	0	0.056021	0	0
MSTRG.12976.4	0	0	0	0.684744	0	0	0	1.41069	0	0.653913	1.11652	1.06996
MSTRG.12992.1	0	0	0	3276.17	0	3970.45	0	0	0	0	0	3988.14
MSTRG.13066.1	0.246021	0.166932	0.22023	0.603801	1.06882	0.835974	0.434986	0.934852	0.519233	2.99395	2.47498	1.64297
MSTRG.1311.2	0.248676	0	0	0	0.243479	0	0	0.170566	0.104456	1.60909	1.30397	3.71547
MSTRG.13135.10	1.6533	1.55098	2.1147	1.44897	4.22829	1.37425	3.63538	2.76597	1.99628	1.5453	0.754592	0.675865
MSTRG.13211.1	3.26828	3.34255	1.11271	0.274019	0.379945	0.757026	0.081798	0.278287	0.020569	0.765408	0.082244	0.096321
MSTRG.13211.2	1.04329	2.99257	0.793591	0	0	0.617732	0	0	0	0.279084	0	0
MSTRG.13211.3	2.58494	0.572841	0.368993	0	0	0	0.014904	0.124216	0.01624	0	0.01981	0
MSTRG.13220.2	2.13576	1.35916	2.66672	0.681855	0.381267	0.546849	1.56822	3.59874	1.27466	1.5875	9.38604	2.37465
MSTRG.13259.1	1.02343	1.11913	1.24253	0.800121	2.72959	1.42786	1.40432	3.29951	0.896171	0.82129	0.54122	0.492963
MSTRG.1331.2	2.03681	2.5306	3.07807	10.2392	11.4346	10.1686	12.0714	17.3752	8.44252	12.2832	11.6387	19.6734
MSTRG.13474.1	0.443143	0.137275	0.42665	1.99455	1.64355	0.62333	2.35269	3.49198	3.02308	2.80817	2.35264	1.57941
MSTRG.13536.24	1.57885	0	0.325863	0	0	0	0	2.45568	0	0	0	0
MSTRG.13536.25	0	0	0	0	0	0	0.132002	2.86525	1.7289	0.37348	3.00674	1.14549
MSTRG.13536.28	2.07924	2.52859	3.12918	2.5535	7.48413	2.64361	0.263678	1.27877	0.901605	0.404454	2.88106	3.85157
MSTRG.13536.31	0	0	0	0	0	0	0	5.66708	3.93407	2.72811	1.65567	1.61409
MSTRG.1367.1	10.2473	4.66133	2.37397	0.19736	0.946129	0.790421	1.08607	0.688642	0.20029	0.942388	0.862244	0.662622
MSTRG.13740.1	0.794429	0.279999	0.719795	0.503215	1.87343	0.637405	0.52675	0.680867	0.485915	1.37919	2.1692	1.78226
MSTRG.1376.2	0.001044	0	0	0.003929	0	0.00466	0.04175	0	0.398947	2.32417	7.13077	0
MSTRG.13779.1	1.54891	0.476476	1.28132	0.158872	3.04486	1.56828	0.369381	0.235415	0.141362	3.33807	1.53764	0.85361
MSTRG.13780.2	0.856099	0.544499	0.68839	0.178453	2.29509	1.11309	0.248061	0.172466	0.097905	3.19051	1.31112	0.962094
MSTRG.13781.1	0.074847	0	0	0	0.778718	0	0	0	0	2.57371	1.40362	0.086923
MSTRG.13781.2	1.54184	0.456686	0.993323	0.271715	2.42671	1.74089	0.342218	0.403433	0.166907	1.37623	0.61747	1.19201
MSTRG.13782.1	0.926283	0.515873	0.746903	0.202728	2.70211	1.27298	0.224934	0.199133	0.119721	3.6555	1.44887	1.06404
MSTRG.13806.1	2.67519	1.23356	1.56792	1.13979	1.91727	1.07936	0.874142	2.92897	1.66832	1.20407	1.05059	0.7888
MSTRG.13832.1	0.024011	0.046644	0.056715	0.621664	2.65192	1.22361	0.817848	1.42593	0.641823	0.460379	0.267181	0.903569
MSTRG.13885.1	1.03797	1.11213	0.674028	2.34004	1.73172	1.49498	2.09438	3.29877	1.86768	0.763867	0.601216	0.796463
MSTRG.14027.1	2.09364	1.88493	1.58642	3.47921	4.2514	2.49702	0.817836	1.80839	1.12047	3.79277	1.56009	2.1408
MSTRG.14128.17	0.195111	0.042354	0.124174	0.524219	0.029005	0.077009	0.128821	0.842213	0.152531	0.734719	0.809542	0.981239
MSTRG.14139.1	0.082295	0.043261	0.242105	0.167293	0	0.097826	0.239819	0.318895	0.272042	1.2362	2.50508	0.80204
MSTRG.14147.1	0.127917	0.089723	0.084305	2.0153	0.988178	0.622372	2.23418	1.50271	1.41049	2.38921	0.526023	3.39669
MSTRG.14153.1	0.393102	0.526404	0.348802	2.74594	3.3138	1.199	1.12871	4.57453	1.11794	2.52396	1.60808	0.900143
MSTRG.14189.2	0	0	0	0.094947	0.125612	0.061467	0.093202	0.353652	0	0	0.357956	0
MSTRG.143.1	0	0	0	0.197895	0	0.334457	0.365048	0.299175	0.247433	0.323768	0.412649	0.370818
MSTRG.143.3	0	0	0	0.092279	0	0.006834	1.08293	0.186417	1.424	0.385683	0.055103	0.563303
MSTRG.1430.6	0	0.194481	0.911684	0	0	0	0	0	0	0	1.73857	0
MSTRG.14321.2	2.76603	3.1718	2.44759	3.61305	1.84661	1.5909	2.2832	1.963	3.56607	1.40444	1.44188	2.00168
MSTRG.14389.1	3.65601	2.27609	1.55188	18.0436	19.5225	12.4829	19.6893	18.8828	11.1477	0.740538	2.50867	0.550254
MSTRG.14394.2	2.13177	2.08115	0.061016	3.09603	0	10.7715	0.516301	0.042409	0.128468	0	0	0
MSTRG.14394.7	3.37169	0.275398	0	1.24043	0	7.63135	6.65559	0.018617	1.72138	0	0	0
MSTRG.14405.21	0.044573	0.282254	0	0	0	1e-06	0	0	0	0.133767	1.08005	1.07933
MSTRG.14405.67	0.012889	0.360551	0	0.022919	0	0	0.236005	0.391513	0.293384	0.031954	0.568857	0.02068
MSTRG.14405.69	0.808373	1e-06	0.32323	0	0	0	0	0	0	0	0.416182	0
MSTRG.14405.71	0.006558	0.289454	0.145506	0	1.02753	0	0	0	0	0.018251	1.19043	0.375189
MSTRG.14405.74	0.024402	0.006695	0.00898	0.065808	0	0.3302	0	0	0	0.515803	0.302007	0.046594
MSTRG.14405.8	0.653402	0.008319	0.106509	0.282713	0	0.64516	0	0	0	0.405273	0.429819	0.166979
MSTRG.14486.1	0.6479	0.470206	0.938919	0.384456	1.27457	2.05601	0.652573	0.385325	1.32428	0.401075	0.405471	0.269616
MSTRG.14552.2	1.87097	1.66288	0.96231	0.058097	0.935516	0.247852	0.221755	0.569524	0.711952	1.96991	0.244459	0.35808
MSTRG.14676.1	0.258956	0.089808	0.066248	0.452056	0.395383	0	1.12203	1.16494	0.666428	0.881711	2.19653	1.03414
MSTRG.14778.2	0	1.59557	0.393271	0	0	0.784034	0	0	0	0.849668	0	0.916677
MSTRG.14820.1	0.270587	0.255937	0.329937	0.045577	0	0.008804	0.016617	0.008835	0	0.038094	0.599299	0.025569
MSTRG.14822.1	2.29629	1.61379	2.6077	0.875272	1.26747	1.1056	0.524903	0.686365	0.210351	2.7341	0.63079	0.705591
MSTRG.14848.1	0.201619	0.06668	0.106663	0.694652	0.241987	0.406478	2.3156	1.50613	0.603292	1.50491	4.27289	3.18192
MSTRG.14850.8	0.343126	0.087971	0.110934	0	0	0.263565	0	0	0	0	0	0
MSTRG.14931.2	0	0	0	0.94988	1.63971	0.399602	0.658891	0.690455	0.569197	0.497958	0.089534	0.195911
MSTRG.15049.1	3.53246	4.16841	1.60144	1.78712	2.30754	2.26407	1.29816	1.71825	0.849188	0.260717	0.305385	0.156414
MSTRG.15051.1	2.88284	2.9146	2.33492	2.11232	1.96867	3.16024	0.96211	1.36242	0.695238	0.43775	0.296318	0.142136
MSTRG.15094.1	2.40324	0	1.42538	0.287021	1.27583	0.007941	0.107644	0	0	0	0	0
MSTRG.15110.1	0.781155	0.490883	0.652485	0.260072	0.365206	0.545454	0.334296	0.497713	0.185343	0.692168	0.097473	0.426798
MSTRG.15142.1	0.177912	0.047546	0.049035	0.09897	0.291932	0.574332	0.567932	1.20778	0.302841	3.91368	0.961406	2.81519
MSTRG.15184.1	1.73352	0.465795	0.973097	0.586135	3.14424	1.86118	0.457026	0.386429	0.30084	0.894873	0.9351	0.502953
MSTRG.15223.8	0	0	0	0	7.23763	2.05402	0	0	0	0	1.41383	0.662149
MSTRG.15223.9	0	0.314391	3.58585	0.203685	0	2.83014	0.000255	1.20505	0.004985	0.000248	0	0
MSTRG.15317.1	0	0.000312	0	0.090281	0.081118	0.027337	0.186267	0.793811	0.545826	0.319548	0.122883	0.16937
MSTRG.15333.1	0.650672	4.14364	1.82852	1.72629	4.50219	5.77236	1.91724	1.74935	0.643301	0.016221	0.008516	0.023569
MSTRG.15429.3	1.78334	0.651924	0.704791	2.92617	3.61176	0.451487	2.70627	2.08738	3.62823	0.317106	0.164968	0.039802
MSTRG.15469.1	2.29377	2.9428	2.26568	2.31364	2.21128	2.02888	1.70921	2.56987	2.85708	1.06906	1.70491	1.0688
MSTRG.15482.1	1.96305	2.31051	2.51055	0.917375	4.17967	1.7309	4.0454	6.15665	2.93461	1.30579	0.409116	0.877099
MSTRG.15578.1	0.154629	0.126528	0.07845	0.001952	0.074426	0.189981	0.055837	0.01556	0.005612	0.044954	0.013295	0.032703
MSTRG.15614.1	0.279399	0.116059	0.139681	0.733327	5.12556	4.80016	2.08698	2.44033	1.84094	2.22133	1.52484	1.34433
MSTRG.15740.15	0.001139	0.038608	0.051198	0.072114	0.375041	0.041709	0.235138	0.130116	0.081395	0.430462	0.485112	0.479943
MSTRG.15741.1	0.195566	1.58876	0.59193	0.303093	0.01534	0.231529	0.029263	0.134856	0.080088	0	0	0.004866
MSTRG.15845.2	2.74494	0.392112	0.574451	0.086459	0.893187	0.14753	0.232754	0.106234	0.067496	0.511485	0.180726	0.144698
MSTRG.15845.3	1.76831	3.69965	5.17576	0.14595	0.091404	0.186911	0.023738	0	0.059809	1.1233	0.025325	0.252035
MSTRG.15845.4	6.63693	4.62476	1.85323	0.241645	0.599659	5.17864	0.208198	0.347403	0.022006	2.00271	5.4144	0.322175
MSTRG.15967.1	1.04813	4.22122	1.68402	0.770206	0.37052	0.290272	0.110785	0.439644	0.279355	0.062378	0.281561	0.270387
MSTRG.16016.5	0	0.017321	0.008951	1.27616	0.021035	0.133272	0.847285	0.430369	0.70583	0.370226	0.991077	1.57303
MSTRG.16019.2	0.194363	0.318108	0.109667	2.03456	2.59925	2.6813	0.370623	2.71936	0.186001	1.18268	0.155837	1.10017
MSTRG.16143.2	0.138055	0.178049	0	0.164223	0.344017	0.097437	0	0	0	0.28226	0.060713	0
MSTRG.16206.2	0	0	0	1.05186	0.455471	1.7745	0.690389	0	0.564811	0	0.686427	0.412674
MSTRG.16313.3	3.71709	2.4434	2.83257	1.9647	5.87423	4.37052	2.66356	2.16273	1.69203	1.50165	1.94124	1.4802
MSTRG.1634.1	2.60675	2.66334	2.65594	3.55177	0.413948	4.33911	0.988759	0.155235	1.30245	0.018573	0	0.033786
MSTRG.1638.3	0.736813	0.542864	0.640825	2.88936	2.38819	1.74087	1.61	2.70325	1.75784	2.93261	4.21964	2.36547
MSTRG.16552.1	1.54041	0.843732	0.305953	0.199891	0.339649	0.419059	1.16891	3.36829	2.94789	0	0.086464	0
MSTRG.16650.2	0.450938	0.355427	0.644765	0	0	0	0.65337	0	0.490311	0	0	0
MSTRG.16824.2	0	0	0	1.88668	0.708293	1.28076	1.2561	4.07214	0	4.07258	3.7098	0
MSTRG.16841.1	3.37118	1.75739	2.31275	1.85433	1.02165	0.753416	0.937589	0.100348	0.50168	0.0148	0	0
MSTRG.16881.2	1.67874	0.147349	2.18854	0.726773	4.60222	2.10001	1.87521	1.85337	1.15274	0.678362	0.499412	0.486751
MSTRG.16957.2	0.180146	0.271046	0.379998	0.338896	1.11571	1.37706	0.737213	0.657167	0.475305	6.08304	1.53247	3.0058
MSTRG.16958.2	0.765147	1.41114	1.91799	2.09026	5.43257	6.72201	4.50336	2.81991	3.68175	27.5498	11.2142	20.2359
MSTRG.1699.4	2.96348	3.37489	2.71006	1.2374	2.43639	0.77915	0.685271	0.426271	0.543276	2.39884	0.833403	0.968987
MSTRG.17013.1	0	0	0.19296	7.99378	2.03546	1.06227	2.42233	1.63539	2.34135	0	0	0
MSTRG.17274.3	2.309	3.87864	3.73176	5.62851	0	0	4.51892	2.89382	4.01793	0	0	0
MSTRG.17401.1	0.997634	1.90118	1.16185	4.38163	4.56588	4.61006	4.38661	9.85566	9.86075	5.69196	6.98283	9.57762
MSTRG.17403.11	0.007427	0.009216	0.010036	0.049531	0.019637	0.018869	1.83305	0.328167	1.23142	0.022348	3.88128	0.0222
MSTRG.17404.1	0.643457	3.86295	0.808525	0.787348	0.568352	0.601236	0.645722	0.647993	0.727037	0.191598	0.303847	0.070169
MSTRG.17407.2	0	0	0	0.746432	0.693958	0	0.767875	0.077952	0.334837	0.774223	0.599779	0
MSTRG.17484.1	0.511257	0.904987	1.22452	1.32065	1.04986	1.1039	2.61014	1.4903	2.83691	3.02834	7.66407	6.11066
MSTRG.17502.3	0	0.052096	0	0.046151	0.115329	0	0	0	0	0.014778	0.103261	0.852059
MSTRG.17555.10	1.26162	0	0	0	0	0	2.71217	7.96808	5.16588	2.79468	1.29042	0
MSTRG.17637.1	0.258066	0.161398	0.181386	1.00978	1.14831	0.50322	0.698902	1.76606	0.919889	1.01261	0.696529	0.557243
MSTRG.17638.2	0	0	0	1.91153	3.97488	2.54162	1.58005	2.469	0	3.94043	2.70344	1.4909
MSTRG.17673.1	0.692257	2.55493	1.53781	1.02635	1.2114	1.14121	1.25077	0.523813	0.649594	0.107574	0.093812	0.314185
MSTRG.17673.2	0.578893	1.63761	0.663789	1.18773	1.17329	0	1.18896	0.418415	0.138323	0	0.018071	0
MSTRG.1773.2	0	0	0	1.56924	3.58916	2.38727	1.84194	2.97652	2.0037	2.73419	2.64911	2.42887
MSTRG.17800.1	0.178087	0.563696	0.531903	2.25546	1.50459	1.99521	2.71739	0.222933	2.3711	2.09492	4.26424	3.82943
MSTRG.1787.1	0.036487	0.037591	0.098114	0.551469	0.198668	0.468939	0.341892	2.18349	0.190595	0.785396	0.430612	0.532802
MSTRG.17986.1	0	0.086071	0.121375	0.534903	2.2436	0.442921	1.91212	0.285639	0	1.34048	8.35423	2.33832
MSTRG.1801.7	0.172062	0.071186	0.219038	0.816919	0.680909	2.97787	1.10292	2.14763	0.649998	0.349781	0.486519	0.139256
MSTRG.1801.8	0.203432	0.10374	0.163706	1.05402	0.901836	3.09305	1.63371	1.78764	0.687935	0.175233	0.425493	0.208737
MSTRG.18144.1	1.7938	3.57346	3.13691	12.3282	6.42572	4.69337	8.91031	3.5423	7.51381	1.21298	1.69231	2.7805
MSTRG.18253.4	2.05754	0.844106	1.42658	1.53714	2.58973	0.063402	0.115415	0.458871	0.266841	0.296059	1.80651	1.04534
MSTRG.18253.6	0.013364	0.019774	0.041045	0.008073	0.322457	1.29155	0.342045	0.062363	0.66029	1.60017	0.795158	0.22594
MSTRG.18268.1	2.12592	4.07787	3.15233	1.5813	1.48644	1.7579	1.5523	4.21301	2.20551	1.81106	2.31856	1.04313
MSTRG.1828.3	3.25044	2.54882	2.38797	4.67997	6.61947	5.19936	4.68655	7.09749	3.13991	1.37191	2.15559	1.858
MSTRG.18307.1	7.27376	11.1928	6.48414	12.1607	8.88239	6.3829	11.8005	16.5307	19.2372	3.99333	5.03221	6.08246
MSTRG.18318.1	0.025498	0.065362	0.137024	0.566023	2.73686	0.338588	0.038931	1.5417	0.108202	0.796267	3.40096	0.761599
MSTRG.1833.6	0.063645	0.027202	0.008587	0.029031	0.080255	0.049602	0.067217	0.062619	0.084832	0.013109	0.004588	0.015431
MSTRG.18392.1	2.25316	4.14273	4.96297	0.521635	2.55832	2.02684	1.43377	1.22189	1.71444	5.8812	2.40143	1.56248
MSTRG.18442.1	1.84627	2.71678	1.82883	1.41425	0.99221	1.762	1.56029	0.933604	2.01838	4.47105	7.0328	11.8618
MSTRG.18484.1	1.20725	3.36441	1.33993	0.797951	3.85564	1.87515	1.53525	0.756513	0.599274	0.212508	0.319187	0.565118
MSTRG.1849.1	3.57878	7.69148	9.44436	2.67319	8.51373	8.67684	2.80831	4.73066	1.56211	4.18057	1.348	2.09097
MSTRG.1850.1	3.008	4.67822	2.71747	0	6.00846	4.36652	2.52022	2.16731	1.58198	2.82153	1.41726	2.0297
MSTRG.18527.1	0.961682	0.604665	1.40446	3.21044	5.50946	4.19048	1.10798	2.34219	1.51592	4.34529	5.86542	3.40607
MSTRG.1856.1	1.28899	0.137944	1.3821	1.48301	2.23608	2.20358	0.960821	0.605094	1.12277	0.390795	0.5147	1.00848
MSTRG.18609.1	10.9421	14.7039	13.4852	0	0	0	0	0.318251	20.2454	0	0	0
MSTRG.18609.2	4.28601	3.20334	1.19249	19.2873	16.1467	7.43122	8.77449	4.43694	1.73409	0.153801	0.513386	0.108906
MSTRG.18633.1	0	0.241027	0.263039	2.35841	1.82357	1.46014	0.820278	0.456791	0.357253	0.0674	0	0
MSTRG.18646.1	0.222184	0.08919	0.175465	0.259455	0.308487	0.415534	0.172724	0.21567	0.27892	0.690491	0.538074	0.741623
MSTRG.18669.1	0	0.121681	0.172216	0	0.760164	0.712004	0.083352	0.128449	0.05344	4.8601	6.42557	1.66812
MSTRG.18774.1	0.197796	0.080843	0.311723	0.037106	0.029225	0	0.046185	0.010618	0	0	0	0.0208
MSTRG.18788.1	0	0.028442	4.47406	0	3.57122	4.29615	0	0	0.032036	14.5517	15.683	28.7652
MSTRG.18798.10	8.68832	17.5965	5.5411	1.49135	2.4031	1.26857	0	1.14312	1.25273	5.26762	5.63413	0
MSTRG.18819.11	0	0	0	0.0506	0	0	0.691799	0	14.5294	7.01282	2.44898	59.0456
MSTRG.18819.9	0	0	0	0.0639	0	0.023163	0.041415	0.078058	0.124808	18.1843	104.425	0.051603
MSTRG.18849.1	0	0	0	0	0.796319	0	0.209444	0.660743	0.596337	1.15027	0.386873	0
MSTRG.18919.3	2.18628	0	3.43182	0.014723	0	0.930196	0	0.000135	0.009686	0.000911	4.21823	4.6e-05
MSTRG.19051.1	0.336873	0.804695	0.616002	0.755534	2.25019	2.33948	0.878513	1.13792	2.57056	2.82172	2.75174	4.3674
MSTRG.19101.1	0	1.4976	0.868283	1.99986	2.61741	2.19705	4.85549	9.68511	10.397	1.91371	1.08101	1.92137
MSTRG.19213.8	3.69027	3.62652	6.66054	3.88522	2.14377	0.530874	4.74853	1.66919	2.60914	3.18959	1.65038	1.56923
MSTRG.19286.4	7.29021	5.73682	5.07999	6.06604	3.1172	3.71949	6.22795	1.71521	2.00082	4.14809	2.02905	1.703
MSTRG.19292.1	16.5827	17.6593	10.9156	0.906092	13.1478	0.40217	1.05914	1.15728	0.439431	8.34392	1.46653	5.84507
MSTRG.19351.1	0.65001	0.462661	0.377706	2.11222	2.69698	2.5323	1.21999	2.53213	2.63882	2.66897	2.01846	1.00067
MSTRG.19396.2	0	0.080484	0.066215	2.12084	1.5254	2.40841	1.08713	0.033918	0.820683	1.87515	1.35922	1.06456
MSTRG.19426.1	41134.5	10732.2	9114.62	2577.44	1733.81	1395.27	1382.2	358.137	2035.36	263.992	336.244	692.246
MSTRG.19426.11	11214.1	6949.96	9821	7569.64	7261.64	3574.01	3286.77	2957.52	17868.8	847.412	1293.46	2341.64
MSTRG.19426.29	184.086	309.923	632.903	175.273	329.203	715.432	338.894	318.242	192.45	59.3567	83.6648	137.338
MSTRG.19426.30	129.905	149.061	603.07	0	0	36.8552	0	0	0	0	0	0
MSTRG.19426.31	723.23	1102.91	1375.98	890.373	452.897	456.922	548.339	334.567	274.363	58.7841	118.753	156.987
MSTRG.19426.32	513.824	500.444	191.331	0	0	29.5527	0	0	0	0	0	0
MSTRG.19426.33	0	0	0	0	340.574	0	0	114.203	42.1534	0	0	0
MSTRG.19426.34	0	0	0	280.971	181.754	0	0	0	100.025	0	0	0
MSTRG.19426.35	0	0	0	290.911	211.837	0	0	0	67.9301	0	0	0
MSTRG.19426.36	169.106	405.783	484.703	4.74523	0	0	0	0	0	0	0	0
MSTRG.19426.4	14076.5	13127.4	81779.2	10240.3	6760.96	4634.88	6315.62	3526.71	14048.8	1090.45	1371.97	2665.8
MSTRG.19426.6	813.476	5862.61	382.8	112.788	169.341	71.2844	95.7893	15.8641	93.5836	20.3658	14.5359	105.889
MSTRG.19449.3	0	3.10341	3.93069	0	0	0	0	0	0	0	0	1e-06
MSTRG.19449.5	13.8461	7.27619	7.95012	6.01691	0.048784	0.068632	8.36264	5.86143	0.003761	0.126456	0.004036	0
MSTRG.19449.9	1.17103	1.94172	0.963386	11.2848	13.6585	14.6669	13.5393	4.23037	2.24403	1.91742	4.08968	2.77266
MSTRG.1948.1	0.739964	0.427034	2.1567	0	0	0.105371	0.272795	0.061757	0	0.128951	0.038651	0
MSTRG.19493.1	3.35498	0.918247	0.01018	2.25801	0	6.66603	0.709995	0	0.08715	0	0.012238	0
MSTRG.19595.2	0	0.102777	0.129833	0.11709	0.235429	0.348633	0	0.048791	0.529503	1.13593	0.765317	3.5014
MSTRG.1963.2	0	0	0	0	0.014386	1.05868	0.063543	0	0	1.89429	0.019016	1.27227
MSTRG.19817.8	0	0	0	1.53602	0	0.909612	0.823031	1.65868	1.29108	0.944149	0	0.620629
MSTRG.19817.9	0.581262	1.16517	0.755973	0.184308	1.86688	0.329036	0.229755	0.27726	0.46478	0.329583	1.16462	0.1296
MSTRG.19830.6	1.37193	0.539752	0.018703	0.030106	0.053347	0.039047	0.048262	0.131946	0.01019	0.059568	1.70375	0.285027
MSTRG.1994.1	0.767213	0.43327	0.674213	1.69659	3.84374	3.31688	1.19256	1.85439	1.4428	1.96382	2.20122	1.02242
MSTRG.20035.1	0.227316	0.467825	0.3059	1.88091	1.50026	2.31985	3.57681	0	3.36517	3.49461	4.7601	5.73147
MSTRG.2005.3	0.95241	1.4202	0.825798	0.544643	1.82794	2.65866	3.00003	2.85685	3.77753	0.822618	0.907378	1.09019
MSTRG.2005.4	0.92764	1.20888	1.07467	1.06442	0.991564	1.50131	0.760918	0.820186	1.32367	0.095335	0.318963	0.098799
MSTRG.2030.1	0.164059	0.293539	0.06522	1.54864	1.00933	0.400446	1.15594	1.72389	1.47677	0.826357	0.349696	0.363922
MSTRG.2066.1	1.61595	1.18697	1.80752	0.832697	2.61426	1.12624	1.03267	0.964893	0.548849	1.2944	1.28379	0.943664
MSTRG.2068.1	1.02725	1.27794	0.572019	1.15163	1.61432	1.01127	1.12657	1.44049	0.539471	0.476605	0.685059	0.314926
MSTRG.2088.1	0.994159	0.281805	0.469875	1.32199	0.763281	2.22606	6.13995	1.70005	3.31991	5.18894	2.86967	3.82531
MSTRG.212.11	0.721426	1.32804	0.468447	1.47359	2.12122	1.12565	0.699376	1.48755	1.06064	0.473998	0.417322	0.528224
MSTRG.2185.1	3.8567	4.35875	4.70166	1.79746	2.42292	2.99726	2.98613	1.75364	1.94014	3.91033	5.60588	4.35261
MSTRG.2195.1	1.15728	0.710951	0.926671	0.267088	1.49157	0.906782	0.362983	0.370174	0.326193	2.47406	1.30172	0.735132
MSTRG.2316.1	19.8274	10.8313	12.0381	19.5821	29.2429	37.767	20.9804	22.3552	24.8817	92.7737	126.552	114.648
MSTRG.2420.2	0.709445	1.36808	0.829534	1.0566	3.07085	1.4196	0.961497	1.09389	1.27672	0.385169	0.216871	0.676189
MSTRG.2510.13	0	0	0.001047	0.545224	0	2.2391	0	0	0	0.965084	0	0.473598
MSTRG.2523.2	1.15885	2.36247	2.26486	1.00502	1.79659	1.4117	1.53329	1.76158	0.874397	1.34495	1.14229	1.00413
MSTRG.2690.2	0.18273	0.176586	0.266595	0.377103	0.487572	1.15768	0.800582	2.72992	1.04347	2.28771	0.947994	0.3004
MSTRG.274.2	0.000139	0.00015	8e-05	0.000243	0.000337	0.000257	2.3368	0	0.126135	9.1e-05	9e-05	9.5e-05
MSTRG.279.1	0.067046	0.128289	0.218415	0.577683	2.45263	2.5202	0.957223	0.635089	0.474853	0.257734	0.203047	0.12298
MSTRG.2791.1	0	0	0	0	0	0	0	0	0	3.73316	1.70963	0.155368
MSTRG.2791.2	0	0	0	0	0.041463	0	0.041877	0	0	6.04783	3.3265	0.306437
MSTRG.2793.1	0.056475	0.046	0	0	0	0.205517	0.183652	0.490153	0.437988	0.994861	0.777228	1.37035
MSTRG.2808.1	1.11768	0.216232	0.444067	1.25931	2.98431	3.74919	0.663956	0.986393	0.645441	1.35549	1.47279	0.525015
MSTRG.2950.4	0	0	0	0.046304	0.137388	0.087978	0	0	0.097391	0	0	0
MSTRG.2963.1	1.41162	0.680841	1.98273	1.0645	2.02687	1.40117	1.08147	1.38251	0.906181	4.5331	2.44666	2.74903
MSTRG.2982.1	0.874303	0.655871	0.680395	2.04875	3.3858	2.80982	0.788788	1.01808	0.751226	1.41974	1.01394	0.571587
MSTRG.3000.4	1.60613	1.03129	2.18851	1.13623	2.21535	1.72814	0.031884	0.308038	0.145494	5.68925	2.54669	2.4332
MSTRG.3000.5	1.05334	1.72694	1.06155	0	1.39121	0	0	0	0	0.309529	1.38309	1.34328
MSTRG.3001.2	1.77375	2.32713	1.89398	0.582505	0.95091	0.69953	0.600396	0.486517	0.538747	0.506308	0.340416	0.450043
MSTRG.3005.1	0.748736	3.12341	2.11678	0.092885	0.071333	0.172736	0.249947	0.086114	0.173138	0.136814	0	0
MSTRG.3117.10	1.64096	2.15509	1.92975	1.47275	2.4331	1.12546	1.15784	1.21711	0.825749	0.749059	0.697677	0.33829
MSTRG.3117.9	1.34249	1.70744	0.893719	1.04011	2.65618	0.994207	0.602763	1.21	0.547646	0.571237	0.687872	0.298631
MSTRG.3140.1	0	0	0.024457	0.051878	0	0	0.299629	0	0.590465	3.13302	1.14043	1.71249
MSTRG.3205.2	0.457128	1.20492	2.38403	8.05074	0.581881	3.47953	9.61308	1.83629	8.54261	0	0	0.02463
MSTRG.3390.1	0.451668	0.410363	0.419176	2.96458	3.60728	3.78414	3.83014	6.24089	3.43513	4.64026	3.84957	4.63336
MSTRG.3415.11	0.183216	0.085755	0	0.157285	0.277746	5.78894	0.147301	9.22346	6.0225	0.163038	0.146732	0.131916
MSTRG.3415.12	0.092779	0.057554	0.06157	0.123005	0.506936	5.47667	0.113547	7.5468	5.65668	0.213466	0.070933	0.15694
MSTRG.3415.13	0.386762	0.180549	0.282207	0.294351	0.333408	7.32219	0.489094	10.5876	6.65235	0.482758	0.325553	0.340619
MSTRG.3565.5	5.96166	7.15414	4.40616	2.85434	12.5351	3.51493	1.6528	0	2.37188	0.115272	0.159297	0.266742
MSTRG.3566.1	1.60204	1.63409	1.74575	1.30972	5.23612	1.4488	0.981839	0.340434	0.452556	0.040942	0.095272	0
MSTRG.3611.1	0.295024	0.231501	0.30242	0.228991	0.819811	0.689927	0.207902	0.442517	0.363126	2.74539	1.10431	2.95393
MSTRG.3627.3	0.160166	0.326228	0.043354	0	0	0	0.068805	0	0	0	0.075098	0
MSTRG.3630.2	0.356672	1.21351	0.635807	0.181152	0.666251	0.714722	0.110452	0.169629	0.207892	0.228438	0.036357	0.284893
MSTRG.3630.5	0.925965	1.49068	0.180274	0.519212	0.514714	0.285948	0.532656	0.415806	0.26816	0.165519	0.146452	0.043368
MSTRG.3721.1	0.125596	0.038512	0.353214	0.397483	0.133804	0.178021	0.447669	0.680526	0.259007	3.29522	1.67481	2.82808
MSTRG.3762.1	1.64092	0.927738	1.02971	2.02055	4.04299	2.98963	2.04657	2.34871	1.50219	1.1655	1.2216	0.868455
MSTRG.3763.1	1.72951	0.884713	1.00082	1.99533	3.82528	2.95803	2.09413	2.28596	1.29794	1.17428	1.23671	0.844844
MSTRG.3767.6	5.03195	3.14135	3.47251	3.53482	5.04066	0.928616	3.21484	2.20691	2.23826	2.12482	1.1094	1.03971
MSTRG.3785.3	0	0	0.130414	0.118778	0.319912	0.021684	0.050176	0.028842	0	0	0	0
MSTRG.3834.4	4.71816	0	0.000748	0.001111	0	0	0.218383	0.046225	0.009671	0	0.00079	0
MSTRG.4102.1	0.638718	1.61199	0.769317	0.216258	0.466934	0.691229	0.138778	0.162622	0.299266	0.200161	0.144952	0.148795
MSTRG.4180.1	19.7446	14.1637	18.325	3.67322	8.0558	9.03858	6.3226	11.3728	8.57858	8.30252	1.98073	6.34784
MSTRG.4180.2	0	0	0	3.107	2.83054	2.17323	0	0	0	1.22519	0	2.46243
MSTRG.4258.3	2.20702	0.286977	1.52792	0.517581	1.04041	1.02371	0.602308	0.603479	0.931556	3.05988	7.95654	3.91472
MSTRG.4325.2	0.158387	0.170318	0.14377	0.877328	2.09169	1.25082	0.641479	1.6523	0.305026	0.792488	0.879836	1.02444
MSTRG.4527.1	8.31567	2.68184	0	4.1463	0	34.4743	10.1551	0.214034	0.896911	0	0	0
MSTRG.4544.1	0.061634	0.048657	0.065227	0.465042	0.106139	0.20988	1.54267	1.34121	5.97996	0.098532	0.589852	0.567255
MSTRG.4590.1	0.759083	1.01962	1.20048	0.847241	2.91327	0.577884	0.261429	0.427549	0.345478	0.828413	0.363317	0.52097
MSTRG.4618.1	0.401848	0.611025	0.741145	2.00739	1.75845	1.79769	1.04309	1.03239	1.43225	3.49019	3.07356	2.49445
MSTRG.4646.1	1.71287	2.09176	1.70463	1.82729	2.60063	0.877259	0.78447	1.10254	1.12157	1.73201	0.821406	1.64015
MSTRG.4725.2	0.504427	1.81227	1.18173	0.713991	0.45892	0.861315	0.793018	1.69084	0.589626	0.103185	0.302489	0.214442
MSTRG.4726.2	1.77292	6.2932	3.70795	1.4455	1.13534	1.31139	1.40471	2.40243	1.14073	0.316857	0.332872	0
MSTRG.4726.3	1.13737	3.39968	0.916322	1.71496	0.771728	0.048864	1.61261	0.047369	2.24856	0.022914	0.361936	0.139902
MSTRG.4804.1	1.11805	0.246582	0.75574	0.369177	2.60632	1.36269	0.29343	0.400627	0.149167	1.46624	0.800917	0.768512
MSTRG.4805.1	1.22958	0.307564	0.849639	0.375403	2.66471	1.14441	0.264554	0.34602	0.271261	1.30799	0.870465	0.884859
MSTRG.4956.1	5.4497	3.5708	4.1889	3.57267	11.6621	7.62208	4.56743	2.96169	3.49275	1.2161	1.19303	0.556114
MSTRG.496.1	0.467612	0.464102	0.490914	2.02039	2.34431	2.91162	1.41675	1.66523	0.739988	5.59274	2.34366	6.23384
MSTRG.5007.18	0.635675	0.474601	0.457867	1.43158	2.50508	1.74252	1.68003	4.60901	1.97398	2.21173	3.46569	1.64172
MSTRG.5007.8	0.075328	0.15132	0.061563	1.01359	0.289216	0.183795	0.1658	0.500848	0.173036	0.662326	0.449547	0.756333
MSTRG.5097.2	4.13639	4.80755	3.35482	1.46103	1.24382	1.02877	1.47464	0.886478	1.51127	0.718686	0.638107	0.573032
MSTRG.517.2	1.81401	1.74205	6.9e-05	0	0.046119	1.74334	1.82241	0.000207	1.78684	0	0.000133	0.000213
MSTRG.518.1	1.49674	0	1.2777	0.063782	0.100709	0.067784	1.96992	1.09136	1.06689	1.79124	0.232964	1.48604
MSTRG.5212.1	1.18477	1.42202	2.97411	1.13066	1.6132	1.52403	0.98228	1.54005	0.85803	0.892267	1.12878	0.663106
MSTRG.5233.1	0.956782	0.501254	0.460311	0.143772	0.400062	0.177058	0.108638	1.10284	0.274685	0.318861	0	0.344236
MSTRG.5401.1	2.40466	1.74419	1.36489	1.57794	4.84198	1.81814	0.961253	1.27848	0.882335	1.62192	1.73752	0.883433
MSTRG.5496.2	0	0.008829	0.015295	0.10442	0	0.02955	0.249547	0.17139	0.237788	0.679832	1.60387	2.26391
MSTRG.55.1	1.5347	1.55672	1.88483	0.701879	2.48708	1.94901	1.09779	1.07063	0.712515	2.83615	1.07043	0.832938
MSTRG.5517.17	2.76487	1.30713	3.45097	0.394673	0.56228	0.364612	0.307877	1.67889	0.350698	0.510471	0.621797	0.170512
MSTRG.5518.1	0.660509	1.51854	3.26874	0.403241	0.644476	0.799381	0.417188	1.01882	0.412896	0.284725	0.211868	0.377225
MSTRG.56.1	5.49829	2.58349	3.20849	1.6138	4.87112	3.32228	2.08298	3.0334	1.31628	4.08011	1.5797	2.03944
MSTRG.5648.2	0	0	0	0.031539	0	0	0.078072	0.035488	0	1.1524	1.17643	0.957199
MSTRG.568.1	0.427567	0.438125	0.446624	1.24947	3.399	0.358436	1.95852	3.08308	1.7708	3.36943	3.26167	0
MSTRG.5695.1	0	0	0	0	0	0	0	0.094071	0	4.23938	2.34623	1.01463
MSTRG.5710.2	0	0	0	0	0.08777	0	0	0.641278	0.432265	145.536	0	84.8112
MSTRG.5804.1	0	0	0	0.281554	0.094771	0.125344	2.45851	0.54356	3.70467	0.920578	5.92681	0.565674
MSTRG.5880.2	0	0	0.144625	0.192592	0.114074	0.123077	0	0	0.196079	0	0	0
MSTRG.5894.1	1.16886	0.228932	0.435628	1.16	2.31116	2.06817	0.540205	0.727673	0.544664	2.7459	2.4398	1.30092
MSTRG.5949.3	2.35608	3.15089	3.0255	2.54008	5.93735	3.46759	2.66475	3.54694	2.34371	0	0	0
MSTRG.5949.4	3.42492	0.267737	0.027588	0	0	0	0	1.54909	0	0	0	0
MSTRG.6027.1	0.687197	0.950028	0.643961	0.130894	0.134344	0.191828	0.180334	0.232875	0.063765	0.267175	0.077762	0.24789
MSTRG.6027.2	3.86794	5.06404	2.44449	0.731126	1.79537	1.19183	0.154883	0.462741	0	2.27551	1.0144	1.33883
MSTRG.6027.3	0.444323	1.38992	0.495531	0.127155	0.147344	0.174492	0	0.075172	0.143684	0.30398	0.14112	0.198687
MSTRG.605.1	2.51432	0.056537	0.780741	0.431981	8.93728	6.55152	0.174539	0.204562	0.14587	1.4376	0.724745	0.287555
MSTRG.6095.2	1.1525	2.19754	1.22002	0.903653	2.0626	1.13606	0.39146	0.451316	0.501458	2.46642	1.67327	0.540543
MSTRG.6227.1	0.186134	0.071625	0.112205	1.05739	0.486695	1.11823	1.06934	1.35136	0.81215	3.70505	2.2216	1.70557
MSTRG.625.1	0.192257	0.263053	0.132139	0.632815	0.497019	0.481456	0.936337	2.80796	1.62262	0.675775	0.529903	0.294501
MSTRG.6281.2	0.949637	0	0	1.70256	0.427124	0.200365	2.51718	2.49098	4.05145	0	0	0
MSTRG.6296.1	0.322762	0.696605	0.777457	1.92343	2.6576	2.21927	1.5373	1.16791	1.66971	0.802015	0.700884	0.826623
MSTRG.6310.1	0.53505	0.275838	0.284295	1.11639	3.02694	1.70019	1.11359	1.37473	0.741504	1.83853	1.18727	0.662908
MSTRG.6312.1	0.395128	0.224389	0.246796	0.958072	2.63131	1.65747	0.964259	1.27532	0.676543	1.83938	1.25494	0.925158
MSTRG.6358.6	0	1.40083	0	0.152855	1.16064	0.695278	0.058677	0.121906	0.075372	0.066579	0.020517	0.222651
MSTRG.6428.7	1.22294	0.171016	2.04838	0.075824	0.173505	0.117706	0.575884	0.062217	0.07719	1.66754	0.201462	0.056248
MSTRG.6473.6	0.052753	0.008697	0.029327	0.069938	0.059416	0.019063	0.554404	49.1269	0	10.8995	0	32.0153
MSTRG.6473.7	1.60251	0.001347	1.19744	0	0	1.09685	2.57436	0	0	0	0	0
MSTRG.6549.1	0.501972	0.265206	0.20831	1.38591	1.50905	2.09997	1.11694	0.848069	0.403011	0.340768	0.488027	0.224427
MSTRG.6564.1	0.972514	0.073939	0.257715	0.397415	1.47613	1.20631	0.598384	0.516168	0.233251	5.07377	2.02418	1.62361
MSTRG.6564.2	0.254813	0	0.21354	0.226747	0.488537	0.527969	0.531222	0.318328	0.103135	2.64431	1.72032	1.1915
MSTRG.6698.15	0.145371	0.158986	0.166011	0.376938	1.25492	1.05964	0.662506	1.10718	0.3197	0.851635	0.718395	0.707021
MSTRG.6698.16	0.121347	0.000656	0.218004	0.824434	0.381013	2.31965	0.243135	0.526405	0.135233	0.143825	0.108518	0.172266
MSTRG.6698.18	0.109348	0.124722	0	0.068022	0	0	0	0	0	0.801979	0.693618	0.436319
MSTRG.6742.4	0.036061	0.213541	0.352582	0.787361	0.971236	1.34853	2.19768	2.14481	2.31868	1.54428	0.392663	1.09971
MSTRG.6879.1	1.63731	2.11705	2.06525	1.18213	0.79556	1.14476	1.30253	1.94512	0.65419	0.651395	0.822648	3.65733
MSTRG.693.1	0	0.11726	0.101049	0.100272	0.130377	0.565133	2.58502	0	0.155764	4.41485	8.2559	8.81224
MSTRG.6938.1	0.51405	0.146218	0.472326	1.6633	3.20489	0.232225	0.688733	0.297975	1.56274	2.89105	3.38664	5.19517
MSTRG.6969.1	0.911832	0.515676	0.153709	0	1.10926	0.008397	0	0	0	0.272931	0	0.017687
MSTRG.7018.1	0.240087	0.181685	0.444318	1.49026	0.81188	1.47644	1.09079	0.975411	0.540921	4.75873	3.01449	3.61704
MSTRG.7094.2	1.00398	1.57652	1.60868	0.679126	1.57728	1.11182	2.32057	3.46664	1.62353	0.575166	0.615346	0.539634
MSTRG.7142.1	3.37378	3.72833	2.78262	0.431444	0.581321	2.35169	1.01197	0.899272	1.28246	2.685	0.771585	1.25928
MSTRG.7172.1	0	0	0	1.2135	2.6052	1.99614	0.62101	2.32401	0.686047	3.22559	2.22767	5.15876
MSTRG.7209.1	0.546466	0.907177	1.48646	0	0	0	0	4.66116	33.087	0.481312	0.21581	23.4496
MSTRG.7232.1	0	0	0	0	0	0.215137	0.04671	0	0	0.247545	0.442051	0.157454
MSTRG.7234.1	0.796	0.75731	0.774992	0.151546	0.821368	0.562175	0.246966	0.315894	0	0.402406	0.193631	0.573507
MSTRG.731.5	90.616	0.020279	68.2948	31.1791	7.53213	138.513	0.42877	0.057559	0.075365	8.45594	57.796	1.78808
MSTRG.7496.1	0.057759	0.040268	0.055932	0.05014	0.077942	0.046192	0.048119	0.148708	0.093336	0.914099	2.87381	0.108081
MSTRG.7576.1	0	0	0	0.082263	0	0.12684	0.259724	0.648977	0.587214	2.2374	5.21589	3.42018
MSTRG.7576.2	0	0	0	0	0	0	0	0	0.185834	0.570642	2.56318	2.78948
MSTRG.767.1	0.391173	0.091929	0.107695	1.43092	1.38989	1.2395	1.18328	1.47039	0.474548	2.73121	2.1439	3.43244
MSTRG.7686.2	2.95185	2.15807	1.63563	3.06867	3.04575	1.80412	2.45838	2.34336	1.77819	0.894718	1.32833	1.1484
MSTRG.770.1	0.245692	0.075029	0.104585	1.27272	1.29137	0.91643	1.00385	1.21201	0.380294	2.41782	1.33092	2.93611
MSTRG.7727.4	0	0.149796	0.05975	0.096807	0.105504	0.246912	0.343127	0.258371	0.409271	0.914916	0.579723	0.928888
MSTRG.7738.1	0.47519	0.549924	0.28179	0.181252	0.276623	0.195938	0.081009	0.358534	0.029226	0.060401	0.093004	0.211663
MSTRG.7816.1	0.252152	0.591684	0.424911	0.67696	0.89922	0.970249	0.929225	1.34793	0.798797	2.50514	2.88678	2.57678
MSTRG.7856.8	2.71428	1.18552	1.68774	0.60997	1.36082	1.09293	0.895405	1.01938	0.548055	1.80229	0.92856	0.69973
MSTRG.7952.3	0.204607	0.910181	0.896275	0.056958	0.47558	0.039431	0.313639	0	0.014657	0	0	0
MSTRG.7989.1	0.193575	0	0.124508	0.958086	0.167878	1.04526	0.74154	2.26203	3.34579	1.48863	1.17509	2.03803
MSTRG.8055.1	0.175595	0.987293	0.62334	4.54699	2.63793	2.19372	3.73326	4.34412	2.8155	0.327634	0.852805	0.853337
MSTRG.8100.3	4.74954	4.67998	11.027	2.40665	4.10443	7.85167	4.14269	7.90335	3.33038	1.89011	1.83278	4.34958
MSTRG.8109.6	0.319077	1.61857	0.19418	0.416805	1.01571	1.08154	0.325183	0.230373	0.214829	0.11017	0.100137	0.12531
MSTRG.8145.2	1.17893	1.41734	1.31794	0.79004	1.19038	0.291494	1.81931	2.72346	1.37542	0.428048	1.07869	0.641112
MSTRG.8145.5	1.51886	1.01171	1.14716	1.20478	0.15692	0.577085	1.93916	0.154925	0	0.526115	0.553496	0.352199
MSTRG.830.8	1.13221	3.53873	2.53535	2.14194	2.66784	2.79854	2.96998	8.99022	5.46877	0.980312	0.785093	1.35387
MSTRG.8317.1	0.547563	0.108926	0.23358	6.01746	5.30832	2.83063	10.0336	7.46258	7.94224	16.6166	12.6808	7.09137
MSTRG.844.1	0	0	0	0.944248	0.771922	0.393745	3.52445	1.3212	3.75171	1.15562	1.33246	2.92181
MSTRG.8462.1	0.220916	0.075431	0.193664	0.525675	2.60823	1.89566	0.293566	0.271405	0.213407	1.08081	0.411038	0.247418
MSTRG.8463.1	0.193812	0.038585	0.126397	0.5237	2.52648	1.51849	0.276465	0.300428	0.216664	1.12113	0.304487	0.181653
MSTRG.8475.9	0.327376	0.547894	0	0.085441	0.185018	0.32955	1.03606	0.162881	0.503561	1.15549	0.972611	0.771888
MSTRG.85.2	1.29717	1.10408	1.36556	4.68478	4.14394	3.71791	9.09924	4.88856	6.86196	3.93929	2.95816	5.63331
MSTRG.8518.1	0	0	0	0	0.122805	0.65404	1.04794	3.49939	1.65957	0.189907	3.14931	0.198525
MSTRG.8625.1	0.455623	0.243636	0.369407	2.60719	1.36988	1.87054	4.26665	3.74523	3.72224	0.099108	0.511565	0.088699
MSTRG.8641.1	0.077546	0.059974	0.150946	0.158052	0.277852	0.15073	0.18208	0.289951	0.343724	1.0891	0.714471	1.23093
MSTRG.9009.1	1.46761	0.599298	0.982755	1.61313	5.02277	2.45605	1.50028	2.0189	0.845682	0.755977	0.796056	0.935929
MSTRG.9021.2	1.01294	0.417576	0.785069	2.20284	0.398144	1.21074	3.48481	3.67868	3.64147	0.641668	0.789608	3.75963
MSTRG.9025.15	0.004302	1.02893	1.79114	0	0	0	0	0.000361	0	0	0	0.000431
MSTRG.9031.5	0.012338	0	0	1.17685	1.56991	0.502089	0	1.33291	0.140703	0	1.14965	0
MSTRG.9049.4	0	1.92711	0.742418	0.133948	1.73962	0	0.080406	3.61139	1.48048	0	0	0
MSTRG.9049.6	0	0	0	2.0853	2.96768	2.0584	1.88307	3.62813	0.953799	0	0	2.06253
MSTRG.9100.1	0.414337	0.285999	0.287394	0.996549	1.78878	1.93497	0.878102	1.64413	1.07159	1.88993	2.84208	1.52613
MSTRG.9101.1	0.382461	0.309753	0.327862	1.01281	1.68975	1.74593	0.97648	1.87634	1.1417	1.62837	2.51997	1.18631
MSTRG.9131.5	1.09966	0	1.02665	0	0	0	0.24882	0.558774	0.431217	0	0.062248	0
MSTRG.9196.1	0	0.046453	0.095132	0.984399	0.656061	0	1.8784	0.824115	3.11627	0	0.262417	0.726856
MSTRG.9280.4	2.29171	2.14121	0	0.39154	0	0	0	0.05117	0	0.024618	0.026622	0.023979
MSTRG.9280.6	7.9906	11.8429	0.142355	6.39038	0	18.4456	0.806448	0.005386	0.534829	0.026629	0	0
MSTRG.9283.1	0.890818	2.86707	3.28432	0.10897	0.246163	0.107993	0.036243	0	0	0.061365	0	0
MSTRG.9367.2	0.163223	0.090265	0.085013	0.195137	0	0.101061	0.211637	0.177962	0	0.043605	0.080212	0.051638
MSTRG.9398.7	0.458044	0.266109	0.305477	1.76984	2.87677	2.16986	1.13738	1.40577	1.04378	1.9118	2.35792	1.10728
MSTRG.95.3	0	0.337061	0.093467	0.278904	0.280802	0.367796	0.258911	2.65707	1.59603	0	0	0
MSTRG.9572.1	0	0	0	0.374352	0.509261	1.1978	0	0	0.22159	0	0	2.41366
MSTRG.9617.11	0.764951	2.00511	1.806	1.48367	1.77226	0.43198	5.99668	2.02088	0.936379	0.780821	0.414707	0.717915
MSTRG.9617.12	5.08519	8.23031	3.82143	5.14834	4.88816	2.5309	2.89595	2.00477	0.982995	9.88397	1.3139	1.82781
MSTRG.9617.13	1.62046	3.30948	2.40891	0.871125	1.60374	1.15033	1.83574	1.03268	0.503454	2.35777	0.633669	1.42925
MSTRG.9643.3	3.62186	1.95797	3.75572	0.190106	0.228443	1.06046	0.229217	8.56835	0.43342	0.013833	0.149059	0.069019
MSTRG.9695.1	0.549225	1.11952	1.0395	2.11705	0.814964	1.17951	1.47369	0.330347	1.11854	0.023341	0	0.055169
MSTRG.9892.11	0.290499	0.390526	0.4302	0.176331	0.206671	0.206801	0.372229	0.238724	0.209333	0.092493	0.11447	0.05404
MSTRG.9942.11	0	0	0	0	0	1.57014	0	0	2.02219	0	2.95745	0.64832
MSTRG.9942.2	0	0.000495	0.038405	0	4.92832	0	0	0	0	3.85303	4e-06	6.26277
MSTRG.9942.3	0	0	0	0	3.77495	0	0	0	0	3.36764	0.02651	3.6519
MSTRG.9949.1	2.29787	0.115966	0.705337	0.141565	0.407378	0.001102	0	0.215854	0.192176	0	0	0
MSTRG.9950.1	3.07143	3.63007	3.09554	0	3.04915	0	1.23924	0.723926	1.11967	0.443839	0.282719	0.224263
MSTRG.9951.1	2.06694	2.08209	2.2568	1.73515	1.5788	0.690595	0.262252	0.156101	0	0.166203	0.657223	0.057893
MSTRG.9974.1	0.065924	0.183489	0.049171	0	0.279933	2.3646	0.316749	30.4741	11.3104	1.62517	11.9755	2.46056
MSTRG.9977.1	8.51805	6.99755	4.80087	8.69391	8.59022	8.04347	6.11599	8.61419	5.46589	4.42819	3.92586	3.18617
MSTRG.9982.1	1.03477	8.84836	2.14217	2.68838	4.62931	0.504676	0.777153	6.17727	3.40176	0.237056	0.755174	0.742501

## Sheet: DELs in D15 vs D0
DELs in D15 vs D0
LncRNA ID	baseMean	log2FoldChange	lfcSE	stat	pvalue	padj	state
ENSOCUT00000034971	386.924	1.88508	0.278377	6.77167	1.27307e-11	1.64428e-09	up
ENSOCUT00000035249	6.88218	-6.41703	1.36245	-4.70993	2.47807e-06	0.000114627	down
ENSOCUT00000036304	34.0797	4.67606	0.960351	4.86912	1.12098e-06	5.69173e-05	up
ENSOCUT00000036394	7.86266	6.29309	1.35418	4.64715	3.36557e-06	0.000149037	up
ENSOCUT00000037589	77.9714	-4.58478	1.15641	-3.96467	7.3497e-05	0.00205344	down
ENSOCUT00000039178	15.309	7.25591	1.78289	4.06974	4.7066e-05	0.00140319	up
ENSOCUT00000039847	20.2324	7.65549	1.63119	4.69319	2.6898e-06	0.000123226	up
ENSOCUT00000041323	185.209	-6.60194	1.89194	-3.48951	0.000483903	0.00954372	down
ENSOCUT00000041536	11.6464	6.86133	1.46154	4.69459	2.67135e-06	0.000122595	up
ENSOCUT00000041737	10.9828	6.77453	1.362	4.97395	6.5601e-07	3.50368e-05	up
ENSOCUT00000042073	21.3211	-8.04812	1.77243	-4.54072	5.60611e-06	0.000229226	down
ENSOCUT00000043224	6.94204	6.11096	1.443	4.23489	2.28668e-05	0.000764627	up
ENSOCUT00000043861	3.95006	-5.61858	1.50623	-3.73022	0.000191311	0.00456962	down
ENSOCUT00000044006	70.9828	-2.01692	0.336302	-5.99734	2.00573e-09	1.82501e-07	down
ENSOCUT00000044525	5.21209	-6.01829	1.43077	-4.20633	2.59551e-05	0.000850074	down
ENSOCUT00000044979	4.41129	5.4571	1.49526	3.64959	0.000262659	0.00587052	up
ENSOCUT00000046501	21.631	7.75444	1.46561	5.29094	1.21691e-07	7.77241e-06	up
ENSOCUT00000046895	34.1981	2.92964	0.583875	5.01759	5.23239e-07	2.86152e-05	up
ENSOCUT00000047194	14.3806	-7.48144	1.71491	-4.36259	1.28533e-05	0.000462604	down
ENSOCUT00000047604	13.4942	-7.38927	1.90958	-3.86957	0.000109028	0.00286634	down
ENSOCUT00000049444	63.5564	-1.58656	0.420278	-3.77503	0.00015999	0.00395276	down
ENSOCUT00000050175	13.5497	5.1861	1.12798	4.5977	4.27173e-06	0.000182185	up
ENSOCUT00000052890	33.9931	2.35215	0.604114	3.89355	9.87883e-05	0.00264078	up
ENSOCUT00000053088	4.9476	5.62064	1.59825	3.51675	0.000436857	0.00882132	up
ENSOCUT00000054075	19.2993	-6.04169	1.33303	-4.53229	5.83468e-06	0.000236181	down
ENSOCUT00000054633	66.1254	-3.42013	0.979896	-3.4903	0.000482481	0.00952283	down
ENSOCUT00000054934	5.99899	5.90634	1.46796	4.0235	5.73386e-05	0.00165221	up
ENSOCUT00000055529	7.68378	-6.57671	1.84155	-3.57129	0.000355229	0.00748507	down
ENSOCUT00000055865	29.4325	6.34276	1.47762	4.29254	1.7664e-05	0.000610518	up
ENSOCUT00000057927	20.3285	-7.97744	1.29296	-6.16989	6.83356e-10	6.79486e-08	down
ENSOCUT00000058432	3.83204	-5.5701	1.49484	-3.72622	0.000194372	0.00461401	down
ENSOCUT00000058532	6.15213	-6.25123	1.63767	-3.81714	0.000135009	0.00344752	down
ENSOCUT00000058806	9.43755	4.62364	1.18441	3.90376	9.47114e-05	0.00254692	up
ENSOCUT00000058960	40.0424	-2.44045	0.570601	-4.27698	1.8945e-05	0.000650084	down
ENSOCUT00000059187	59.1425	-2.87834	0.795812	-3.61686	0.000298202	0.00649354	down
ENSOCUT00000059510	21.5579	7.74836	1.94014	3.9937	6.50496e-05	0.00184404	up
ENSOCUT00000059945	4.09151	5.35007	1.47687	3.62258	0.000291683	0.00637006	up
ENSOCUT00000060417	7.18846	6.16693	1.62864	3.78655	0.000152756	0.0038081	up
ENSOCUT00000061006	63.487	1.82046	0.419523	4.33937	1.42895e-05	0.000506558	up
ENSOCUT00000061876	7.93569	6.30806	1.40445	4.49149	7.07279e-06	0.000278985	up
ENSOCUT00000062035	17.1365	-2.18817	0.601485	-3.63795	0.00027482	0.0060869	down
ENSOCUT00000062242	39.2819	-1.8337	0.411331	-4.45798	8.27366e-06	0.000317688	down
ENSOCUT00000062682	5.08411	-5.97938	1.40156	-4.26623	1.98806e-05	0.000679525	down
ENSOCUT00000063016	140.206	-10.765	1.46563	-7.34495	2.05836e-13	3.68826e-11	down
ENSOCUT00000064118	17.4826	-7.76329	1.40739	-5.51608	3.46645e-08	2.51718e-06	down
MSTRG.10193.1	109.613	-10.4101	1.91409	-5.4387	5.36694e-08	3.73431e-06	down
MSTRG.1030.1	509.374	-2.48766	0.39601	-6.28181	3.34654e-10	3.45859e-08	down
MSTRG.10398.4	173.025	-11.0687	1.86349	-5.93976	2.85437e-09	2.52285e-07	down
MSTRG.10547.11	120.747	-2.95029	0.73478	-4.0152	5.93961e-05	0.00170588	down
MSTRG.10576.1	889.523	-2.44293	0.648917	-3.76463	0.000166795	0.00408224	down
MSTRG.10835.7	3854.49	-28.6931	3.90678	-7.34444	2.06616e-13	3.68964e-11	down
MSTRG.10964.1	1354.88	-2.54113	0.534502	-4.75421	1.99228e-06	9.41463e-05	down
MSTRG.11763.2	825	-3.66807	0.917794	-3.99661	6.42562e-05	0.00182451	down
MSTRG.11793.1	173.239	-4.36417	1.14742	-3.80347	0.000142685	0.0035894	down
MSTRG.12157.2	78.6584	-2.20787	0.603118	-3.66076	0.000251469	0.00566888	down
MSTRG.12312.10	498.955	2.07499	0.585767	3.54234	0.000396592	0.00816528	up
MSTRG.12350.1	2813.26	1.80344	0.20707	8.70935	3.05613e-18	1.0915e-15	up
MSTRG.1263.1	56.5848	3.03669	0.548159	5.53981	3.02808e-08	2.21417e-06	up
MSTRG.12699.6	2388.47	-1.95079	0.529324	-3.68544	0.000228305	0.00525334	down
MSTRG.12992.1	21154.2	30	3.90676	7.679	1.60341e-14	3.43642e-12	up
MSTRG.13211.1	1004.08	-3.10872	0.675309	-4.60341	4.15623e-06	0.000178128	down
MSTRG.13211.3	132.307	-10.6813	1.78716	-5.97666	2.2776e-09	2.04055e-07	down
MSTRG.13220.2	512.34	-2.55248	0.489348	-5.21609	1.82741e-07	1.11758e-05	down
MSTRG.13536.24	1310.68	-27.7386	3.9068	-7.10009	1.24674e-12	1.91951e-10	down
MSTRG.1367.1	178.697	-3.82307	0.817795	-4.67485	2.94163e-06	0.000133252	down
MSTRG.13832.1	494.884	4.3961	0.696561	6.31114	2.76979e-10	2.89675e-08	up
MSTRG.14147.1	374.685	2.99034	0.647795	4.61619	3.90858e-06	0.000168615	up
MSTRG.14153.1	805.625	1.85537	0.529814	3.50193	0.000461907	0.00919627	up
MSTRG.14189.2	4.27706	5.41211	1.50456	3.59714	0.000321736	0.00691989	up
MSTRG.14389.1	280.905	2.10569	0.447591	4.70449	2.54501e-06	0.000117309	up
MSTRG.14820.1	34.3495	-4.42993	1.11509	-3.97271	7.1061e-05	0.0019972	down
MSTRG.14822.1	1182.77	-1.66934	0.270308	-6.17571	6.58676e-10	6.58688e-08	down
MSTRG.14931.2	63.0331	9.29594	1.53238	6.06635	1.30846e-09	1.24901e-07	up
MSTRG.15223.8	2892.85	27.9206	3.90677	7.14671	8.8882e-13	1.42703e-10	up
MSTRG.15614.1	504.146	3.60921	0.833054	4.33251	1.47421e-05	0.000520146	up
MSTRG.15845.3	853.307	-5.28403	0.644629	-8.19702	2.46429e-16	6.73842e-14	down
MSTRG.15967.1	469.933	-2.90575	0.828646	-3.50662	0.000453835	0.00907342	down
MSTRG.16019.2	74.0801	2.83464	0.466574	6.07544	1.23652e-09	1.18898e-07	up
MSTRG.16206.2	71.6076	9.48031	1.57091	6.03493	1.59029e-09	1.48298e-07	up
MSTRG.16650.2	110.028	-10.4158	1.30871	-7.95881	1.73698e-15	4.34254e-13	down
MSTRG.16824.2	23.7684	7.88827	1.51548	5.20514	1.93846e-07	1.17791e-05	up
MSTRG.17638.2	1821.6	14.1491	1.27999	11.0541	2.09365e-28	2.28997e-25	up
MSTRG.1773.2	2294.03	14.4818	1.299	11.1484	7.28704e-29	8.50171e-26	up
MSTRG.1801.8	1299.67	2.77874	0.674644	4.11883	3.80801e-05	0.00117395	up
MSTRG.18268.1	614.819	-1.61491	0.402235	-4.01483	5.94896e-05	0.00170764	down
MSTRG.18609.1	1345.27	-14.0275	1.2495	-11.2265	3.02193e-29	3.68964e-26	down
MSTRG.18798.10	404.491	-3.30941	0.615857	-5.37366	7.71523e-08	5.17976e-06	down
MSTRG.19351.1	69.9737	1.64111	0.286652	5.72509	1.03381e-08	8.26121e-07	up
MSTRG.19396.2	60.1484	4.64875	0.905659	5.133	2.85157e-07	1.65792e-05	up
MSTRG.19426.1	3.60091e+06	-3.99772	0.774862	-5.15927	2.47914e-07	1.46408e-05	down
MSTRG.19426.34	10624.1	29.7432	3.90676	7.61326	2.67269e-14	5.52436e-12	up
MSTRG.19426.35	11336.9	29.8342	3.90676	7.63657	2.23094e-14	4.72284e-12	up
MSTRG.19426.6	252734	-5.02492	1.15013	-4.36901	1.24811e-05	0.000451598	down
MSTRG.19449.9	146.632	2.59178	0.382281	6.77979	1.20354e-11	1.57968e-09	up
MSTRG.19830.6	353.724	-4.57792	1.29056	-3.54724	0.000389294	0.00805611	down
MSTRG.1994.1	1114.47	1.56075	0.407673	3.82843	0.000128966	0.00332229	up
MSTRG.20035.1	26.3014	1.77211	0.500497	3.5407	0.000399061	0.00819364	up
MSTRG.2185.1	1198.23	-1.50891	0.274086	-5.50524	3.68661e-08	2.65502e-06	down
MSTRG.279.1	263.154	3.0031	0.786137	3.82007	0.000133415	0.00341346	up
MSTRG.2950.4	37.8172	8.5597	1.38967	6.15954	7.29569e-10	7.227e-08	up
MSTRG.3001.2	424.948	-2.10311	0.267997	-7.84752	4.24357e-15	1.00357e-12	down
MSTRG.3005.1	240.388	-4.79989	0.782363	-6.13512	8.50924e-10	8.36598e-08	down
MSTRG.3390.1	318.701	2.35131	0.168954	13.9169	5.00422e-44	2.62726e-40	up
MSTRG.3627.3	27.4991	-8.41485	1.7817	-4.72294	2.32464e-06	0.000108005	down
MSTRG.4180.1	1744.67	-2.00914	0.406503	-4.9425	7.71263e-07	4.06547e-05	down
MSTRG.4180.2	201.055	10.9693	1.27267	8.61911	6.74755e-18	2.31321e-15	up
MSTRG.4325.2	690.863	2.46254	0.365622	6.7352	1.6371e-11	2.06114e-09	up
MSTRG.4726.2	2383.12	-2.25907	0.6297	-3.58754	0.000333811	0.00710393	down
MSTRG.496.1	131.308	1.68782	0.259284	6.50954	7.53802e-11	8.36688e-09	up
MSTRG.5097.2	148.311	-2.34979	0.345471	-6.80168	1.03403e-11	1.38136e-09	down
MSTRG.5233.1	31.2236	-2.08077	0.572675	-3.63342	0.000279692	0.00616202	down
MSTRG.5517.17	671.811	-3.16709	0.487266	-6.49972	8.04685e-11	8.91283e-09	down
MSTRG.5804.1	17.4599	7.44268	1.59881	4.65514	3.23763e-06	0.00014405	up
MSTRG.5949.4	58.1129	-9.49423	2.57154	-3.69203	0.000222467	0.00514796	down
MSTRG.6027.1	32.3418	-2.85951	0.474287	-6.02907	1.64906e-09	1.53055e-07	down
MSTRG.6027.2	122.226	-2.29881	0.495736	-4.63716	3.53235e-06	0.00015493	down
MSTRG.6027.3	40.0106	-2.98272	0.722206	-4.13001	3.62743e-05	0.00112555	down
MSTRG.6227.1	148.169	2.23979	0.61498	3.64206	0.000270468	0.00600417	up
MSTRG.6310.1	547.915	1.7345	0.494612	3.50679	0.000453551	0.00907118	up
MSTRG.6312.1	489.003	1.91278	0.457987	4.17649	2.96037e-05	0.000952083	up
MSTRG.6428.7	80.4915	-3.81295	0.987913	-3.8596	0.000113573	0.00297094	down
MSTRG.6549.1	39.4358	1.71709	0.472881	3.63112	0.000282194	0.00620045	up
MSTRG.6698.15	508.763	1.80865	0.504581	3.58446	0.000337776	0.00717378	up
MSTRG.6879.1	166.82	-1.5302	0.373173	-4.10053	4.12213e-05	0.00125531	down
MSTRG.7172.1	42.0936	8.71442	1.29924	6.70734	1.9821e-11	2.4601e-09	up
MSTRG.7209.1	13.6423	-7.40584	1.51104	-4.90116	9.52748e-07	4.91841e-05	down
MSTRG.770.1	616.704	2.41464	0.565384	4.2708	1.94777e-05	0.000666621	up
MSTRG.8317.1	135.888	3.36154	0.728837	4.6122	3.98426e-06	0.000171457	up
MSTRG.844.1	19.4604	7.59898	1.45981	5.20545	1.9353e-07	1.17735e-05	up
MSTRG.8462.1	814.22	2.6577	0.744572	3.56944	0.000357751	0.00751291	up
MSTRG.8463.1	277.157	2.96769	0.829874	3.57607	0.0003488	0.00736916	up
MSTRG.8625.1	52.9693	1.82433	0.519416	3.51227	0.000444294	0.00893711	up
MSTRG.9025.15	1046.17	-13.6646	2.63714	-5.18159	2.20003e-07	1.32004e-05	down
MSTRG.9031.5	63.9025	7.42209	1.32138	5.61694	1.9437e-08	1.48108e-06	up
MSTRG.9049.6	114.695	10.1596	1.2314	8.25049	1.57748e-16	4.42883e-14	up
MSTRG.9100.1	1067.41	1.58865	0.330869	4.80144	1.5753e-06	7.60853e-05	up
MSTRG.9283.1	56.2836	-4.53167	0.813004	-5.57398	2.48984e-08	1.85621e-06	down
MSTRG.9398.7	997.31	2.06579	0.291082	7.09692	1.27566e-12	1.9469e-10	up
MSTRG.9572.1	13.9938	7.12671	1.54124	4.62401	3.76388e-06	0.000163718	up
MSTRG.9617.13	408.045	-1.70991	0.440571	-3.88111	0.000103979	0.00275846	down
MSTRG.9643.3	261.939	-3.30297	0.846233	-3.90314	9.4953e-05	0.00255124	down

## Sheet: DELs in D85 vs D0
DELs in D85 vs D0
LncRNA ID	baseMean	log2FoldChange	lfcSE	stat	pvalue	padj	state
ENSOCUT00000034937	20.5732	-3.09826	0.598325	-5.17823	2.24005e-07	8.83791e-06	down
ENSOCUT00000035105	370.042	-1.81783	0.502277	-3.61919	0.000295526	0.00461642	down
ENSOCUT00000035792	16.7323	-7.8337	1.82148	-4.30073	1.70235e-05	0.000413024	down
ENSOCUT00000036304	40.4661	4.78381	1.01049	4.73415	2.19974e-06	6.86185e-05	up
ENSOCUT00000036394	7.34125	6.05025	1.54516	3.91561	9.01751e-05	0.00173099	up
ENSOCUT00000036927	6.46954	5.86423	1.74157	3.3672	0.000759362	0.00999701	up
ENSOCUT00000037373	31.4167	-1.92066	0.499956	-3.84165	0.000122211	0.00223102	down
ENSOCUT00000037589	83.0181	-8.2746	1.19456	-6.92689	4.30194e-12	3.69376e-10	down
ENSOCUT00000038129	5.63855	-6.26562	1.71348	-3.65666	0.000255523	0.00409248	down
ENSOCUT00000039123	6.85986	-6.54753	1.43778	-4.5539	5.26601e-06	0.000148288	down
ENSOCUT00000039178	15.1187	7.09204	1.40555	5.04574	4.51758e-07	1.64526e-05	up
ENSOCUT00000040244	32.6249	-3.82647	0.793112	-4.82462	1.40269e-06	4.54341e-05	down
ENSOCUT00000040458	7.89118	-6.75358	1.51275	-4.46443	8.02803e-06	0.000213816	down
ENSOCUT00000041323	204.611	-6.58952	1.92737	-3.41892	0.000628708	0.00859178	down
ENSOCUT00000041737	7.03922	5.98832	1.53126	3.91071	9.20251e-05	0.0017632	up
ENSOCUT00000043224	8.46207	6.25154	1.53622	4.06943	4.71282e-05	0.00099271	up
ENSOCUT00000043338	38.5217	-9.03876	2.1022	-4.29966	1.7106e-05	0.00041443	down
ENSOCUT00000043697	27.0924	-2.02263	0.530351	-3.81376	0.000136868	0.00245873	down
ENSOCUT00000044525	5.76351	-6.3001	1.45163	-4.34002	1.4247e-05	0.000355012	down
ENSOCUT00000045872	8.39278	-6.84262	1.66439	-4.1112	3.93612e-05	0.000848871	down
ENSOCUT00000046549	40.9478	-2.63882	0.361449	-7.30067	2.86341e-13	3.20923e-11	down
ENSOCUT00000046579	6.08421	5.7758	1.55402	3.71668	0.000201861	0.00339061	up
ENSOCUT00000047194	16.0553	-6.80318	1.59024	-4.27808	1.88513e-05	0.00045196	down
ENSOCUT00000048310	10.5942	6.57983	1.62019	4.06116	4.88305e-05	0.00102261	up
ENSOCUT00000048820	41.7944	-1.9133	0.453118	-4.22252	2.41589e-05	0.000558333	down
ENSOCUT00000048908	14.839	-7.6621	1.29244	-5.9284	3.05893e-09	1.70852e-07	down
ENSOCUT00000049051	18.3437	2.57737	0.660531	3.90197	9.54128e-05	0.00181506	up
ENSOCUT00000049444	59.7495	-2.90652	0.539229	-5.39015	7.0399e-08	3.02746e-06	down
ENSOCUT00000049857	62.8568	1.70752	0.451083	3.78537	0.000153479	0.00270532	up
ENSOCUT00000050131	5.92099	5.73673	1.49655	3.8333	0.000126435	0.00229771	up
ENSOCUT00000050175	9.47033	4.49856	1.30247	3.45386	0.000552618	0.00776348	up
ENSOCUT00000050217	22.4561	-2.12806	0.5799	-3.66971	0.000242828	0.00392515	down
ENSOCUT00000050297	49.2221	3.7281	1.02165	3.64909	0.000263171	0.00419509	up
ENSOCUT00000051566	7.77139	-6.72695	1.72561	-3.8983	9.68707e-05	0.00184073	down
ENSOCUT00000052592	15.3169	3.0659	0.881977	3.47617	0.000508639	0.00725984	up
ENSOCUT00000054633	71.5649	-3.85166	1.00956	-3.81518	0.000136086	0.00244717	down
ENSOCUT00000054703	125.543	-2.23594	0.293993	-7.60542	2.83984e-14	3.79588e-12	down
ENSOCUT00000054853	11.5508	6.70531	1.84623	3.6319	0.000281343	0.00442901	up
ENSOCUT00000055677	13.2375	-5.64093	1.16984	-4.82196	1.42153e-06	4.59269e-05	down
ENSOCUT00000056493	8.15586	6.19838	1.50669	4.11392	3.89004e-05	0.000840667	up
ENSOCUT00000056943	14.9674	-4.86718	1.31636	-3.69746	0.000217764	0.00358987	down
ENSOCUT00000057339	39.2976	-6.13587	1.58572	-3.86945	0.000109081	0.00202563	down
ENSOCUT00000057362	46.7869	-9.31866	2.26287	-4.11808	3.82044e-05	0.000827447	down
ENSOCUT00000057978	6.25859	5.82037	1.67293	3.47915	0.000503006	0.00721046	up
ENSOCUT00000058806	11.1708	4.72121	1.21857	3.87437	0.0001069	0.00199096	up
ENSOCUT00000058824	9.23397	-6.98042	1.52729	-4.57046	4.86654e-06	0.000138502	down
ENSOCUT00000059187	67.153	-2.58838	0.725825	-3.56613	0.000362297	0.00550829	down
ENSOCUT00000059220	154.861	-11.0454	1.27717	-8.64837	5.22422e-18	1.19213e-15	down
ENSOCUT00000059719	26.716	-8.50949	1.49422	-5.69493	1.23423e-08	6.24625e-07	down
ENSOCUT00000060417	25.3046	7.83419	2.26514	3.45859	0.000543008	0.0076518	up
ENSOCUT00000061876	14.3159	7.0148	1.51801	4.62106	3.81781e-06	0.000111667	up
ENSOCUT00000061923	31.4398	8.14845	1.38952	5.86421	4.51274e-09	2.45554e-07	up
ENSOCUT00000062035	19.2074	-2.07243	0.499503	-4.14897	3.33972e-05	0.000738485	down
ENSOCUT00000062242	42.4396	-1.9855	0.541386	-3.66744	0.000244995	0.00395009	down
ENSOCUT00000062431	4.81312	5.44329	1.48498	3.66556	0.000246797	0.0039703	up
MSTRG.10156.1	118.602	8.20969	2.18637	3.75494	0.000173384	0.00299368	up
MSTRG.10193.1	121.243	-10.6926	1.91983	-5.56953	2.55421e-08	1.20366e-06	down
MSTRG.10193.2	283.402	-11.9174	1.8337	-6.49914	8.07823e-11	5.82126e-09	down
MSTRG.10193.4	419.073	-3.98954	1.06707	-3.73878	0.000184915	0.00315408	down
MSTRG.10195.1	231.735	-5.97374	1.01118	-5.90768	3.46954e-09	1.92091e-07	down
MSTRG.1030.1	559.138	-2.55956	0.494753	-5.17342	2.29848e-07	9.04028e-06	down
MSTRG.1033.1	2637.77	-1.83881	0.425507	-4.32145	1.55009e-05	0.000382308	down
MSTRG.10362.18	340.687	-2.51307	0.424001	-5.92705	3.08426e-09	1.72076e-07	down
MSTRG.10398.1	1066.8	-6.22156	0.770518	-8.07452	6.77445e-16	1.1673e-13	down
MSTRG.10398.2	1327.33	-3.04728	0.520768	-5.85152	4.87113e-09	2.62518e-07	down
MSTRG.10398.3	323.637	-7.85178	1.85058	-4.24287	2.20681e-05	0.000517328	down
MSTRG.10398.4	191.407	-11.3513	1.86991	-6.0705	1.27516e-09	7.57305e-08	down
MSTRG.10424.1	824.187	1.5561	0.399768	3.89251	9.92126e-05	0.00188029	up
MSTRG.10484.1	313.253	-5.52047	1.53953	-3.58581	0.000336028	0.00516001	down
MSTRG.10547.11	125.541	-4.0061	0.350409	-11.4326	2.87252e-30	2.55296e-27	down
MSTRG.10576.1	850.079	-5.39587	0.779679	-6.92063	4.49638e-12	3.84767e-10	down
MSTRG.10652.1	134.41	1.93253	0.427565	4.51985	6.18847e-06	0.000171125	up
MSTRG.1075.2	61.2074	-9.70655	1.27259	-7.6274	2.39535e-14	3.23589e-12	down
MSTRG.10780.2	107.024	-5.75374	1.69944	-3.38566	0.000710077	0.00945879	down
MSTRG.10835.7	4260.11	-29.4927	3.90678	-7.54911	4.38238e-14	5.70713e-12	down
MSTRG.10964.1	1389.99	-3.52084	0.48519	-7.25663	3.96845e-13	4.33271e-11	down
MSTRG.11011.1	77.8356	2.33351	0.430612	5.41906	5.99145e-08	2.61882e-06	up
MSTRG.11454.1	751.159	2.99578	0.546946	5.47728	4.31904e-08	1.93455e-06	up
MSTRG.11580.8	177.026	10.6411	1.34106	7.9348	2.10828e-15	3.44527e-13	up
MSTRG.11761.1	130.529	-2.01798	0.540388	-3.73432	0.000188221	0.00319647	down
MSTRG.11763.2	901.843	-3.90969	0.299703	-13.0452	6.7673e-39	1.22437e-35	down
MSTRG.12004.1	86.9792	9.61562	1.65604	5.80641	6.38269e-09	3.37869e-07	up
MSTRG.12159.6	4439.84	-3.03537	0.788308	-3.85048	0.000117885	0.00215983	down
MSTRG.12160.1	395.312	-1.84312	0.392063	-4.70109	2.58776e-06	7.91194e-05	down
MSTRG.1220.2	70.2576	2.72727	0.778066	3.50519	0.000456275	0.00665738	up
MSTRG.12203.1	29.7069	8.06506	1.53919	5.23982	1.60735e-07	6.51936e-06	up
MSTRG.12313.1	107.364	3.24639	0.96389	3.36801	0.000757117	0.0099736	up
MSTRG.12350.1	2816.14	1.61627	0.315512	5.12269	3.01206e-07	1.15161e-05	up
MSTRG.12426.1	61.4113	9.11394	1.8233	4.9986	5.77491e-07	2.04295e-05	up
MSTRG.1263.1	894.511	7.03288	1.18069	5.95657	2.57591e-09	1.44511e-07	up
MSTRG.12699.6	2386.28	-2.86887	0.470188	-6.10154	1.05054e-09	6.36593e-08	down
MSTRG.12714.1	81.3324	1.98851	0.282908	7.02882	2.08292e-12	1.92201e-10	up
MSTRG.13211.1	1021.14	-5.2114	0.998188	-5.22086	1.78098e-07	7.15486e-06	down
MSTRG.13211.2	209.074	-11.4786	1.60803	-7.13829	9.4501e-13	9.35025e-11	down
MSTRG.13211.3	149.848	-5.30017	1.14693	-4.62117	3.81575e-06	0.000111667	down
MSTRG.13474.1	60.443	2.32941	0.483485	4.81796	1.45032e-06	4.67674e-05	up
MSTRG.13536.25	1766.99	13.9604	1.98551	7.03115	2.04845e-12	1.89712e-10	up
MSTRG.13536.28	4602.25	-2.51322	0.64186	-3.91553	9.02071e-05	0.00173099	down
MSTRG.13536.31	3210.94	27.4468	3.90677	7.02543	2.13402e-12	1.96202e-10	up
MSTRG.1367.1	197.411	-3.83122	0.88835	-4.31274	1.61247e-05	0.000395958	down
MSTRG.13779.1	246.315	-2.87508	0.693501	-4.14574	3.38713e-05	0.000747189	down
MSTRG.13780.2	1146.66	-2.75648	0.509541	-5.40973	6.31201e-08	2.74237e-06	down
MSTRG.13781.2	214.259	-2.48178	0.629478	-3.9426	8.06018e-05	0.00156745	down
MSTRG.13782.1	530.011	-2.76241	0.42444	-6.50837	7.59722e-11	5.49811e-09	down
MSTRG.13832.1	337.751	3.65532	0.528371	6.9181	4.57752e-12	3.89736e-10	up
MSTRG.14147.1	516.771	3.34593	0.41669	8.02979	9.76404e-16	1.66544e-13	up
MSTRG.143.1	18.0665	7.34734	1.33621	5.49864	3.82733e-08	1.73115e-06	up
MSTRG.143.3	25.9672	7.87122	1.86942	4.21051	2.54794e-05	0.00058379	up
MSTRG.1430.6	773.694	-13.3661	3.90683	-3.42121	0.00062344	0.00854514	down
MSTRG.14389.1	288.167	1.97195	0.482895	4.0836	4.43438e-05	0.000940327	up
MSTRG.14405.69	28.7747	-8.61711	2.47296	-3.48454	0.000492987	0.00708891	down
MSTRG.14552.2	679.116	-2.36584	0.581135	-4.07106	4.67999e-05	0.000986204	down
MSTRG.14778.2	686.092	-13.1927	3.90684	-3.37682	0.000733278	0.00972184	down
MSTRG.14820.1	37.0748	-5.51013	0.78344	-7.03325	2.01779e-12	1.87558e-10	down
MSTRG.14822.1	1119.55	-2.99869	0.54144	-5.53835	3.05334e-08	1.4126e-06	down
MSTRG.14850.8	39.8652	-9.08698	1.59052	-5.7132	1.1087e-08	5.66186e-07	down
MSTRG.14931.2	41.887	8.56116	1.24611	6.87031	6.40643e-12	5.25151e-10	up
MSTRG.15049.1	1153.12	-2.06274	0.526639	-3.91681	8.97301e-05	0.00172314	down
MSTRG.15051.1	3002.94	-2.2304	0.294602	-7.57089	3.70689e-14	4.87759e-12	down
MSTRG.15110.1	53.4459	-1.68958	0.443678	-3.80811	0.00014003	0.00250487	down
MSTRG.15184.1	826.905	-2.20537	0.601512	-3.66638	0.000246012	0.0039602	down
MSTRG.15317.1	10.6326	5.59714	1.47011	3.8073	0.000140491	0.00250956	up
MSTRG.15614.1	336.611	2.80417	0.417822	6.7114	1.92766e-11	1.51166e-09	up
MSTRG.15741.1	136.477	-4.11474	0.991005	-4.15209	3.29452e-05	0.000729386	down
MSTRG.15845.2	367.07	-3.85354	1.00208	-3.84552	0.000120296	0.00219923	down
MSTRG.15845.3	924.903	-7.63267	1.40768	-5.42214	5.88884e-08	2.58012e-06	down
MSTRG.15845.4	1069.31	-5.31753	1.03222	-5.15156	2.58324e-07	1.00742e-05	down
MSTRG.15967.1	488.367	-3.92924	0.807883	-4.86362	1.15258e-06	3.78899e-05	down
MSTRG.16016.5	42.6364	5.12219	0.96767	5.29332	1.20113e-07	4.95907e-06	up
MSTRG.1699.4	1285.27	-3.19279	0.390926	-8.16725	3.15487e-16	5.76172e-14	down
MSTRG.17401.1	324.956	1.74765	0.518772	3.36881	0.000754921	0.00995148	up
MSTRG.17403.11	122.489	6.07411	1.00939	6.01762	1.77004e-09	1.02361e-07	up
MSTRG.17407.2	13.048	6.87781	2.00671	3.4274	0.000609382	0.00839105	up
MSTRG.17637.1	216.254	1.67174	0.415827	4.02027	5.81321e-05	0.00118033	up
MSTRG.1773.2	2120.88	14.2238	1.22623	11.5996	4.13905e-31	3.88296e-28	up
MSTRG.1801.7	632.678	2.24659	0.659899	3.40444	0.000663004	0.00896595	up
MSTRG.1801.8	1109.99	2.34302	0.526554	4.44972	8.59837e-06	0.00022616	up
MSTRG.18253.4	219.569	-3.17934	0.611915	-5.19573	2.03916e-07	8.08942e-06	down
MSTRG.18392.1	104.545	-2.14993	0.519093	-4.14171	3.4472e-05	0.000758608	down
MSTRG.1850.1	5779.79	-1.50527	0.426083	-3.53282	0.000411147	0.00612057	down
MSTRG.18849.1	97.742	9.7844	1.44285	6.78129	1.19109e-11	9.51724e-10	up
MSTRG.18919.3	238.547	-9.2267	2.47825	-3.72307	0.000196811	0.00331789	down
MSTRG.19292.1	428.689	-4.85322	0.499724	-9.7118	2.68553e-22	1.01527e-19	down
MSTRG.19426.1	3.89117e+06	-4.67247	0.990773	-4.71598	2.40548e-06	7.43044e-05	down
MSTRG.19426.30	31664.6	-18.7213	1.7197	-10.8864	1.33855e-27	9.68711e-25	down
MSTRG.19426.31	138847	-2.22749	0.543461	-4.09872	4.15444e-05	0.000889141	down
MSTRG.19426.32	42390.9	-19.1422	1.43062	-13.3803	7.87868e-41	1.5965e-37	down
MSTRG.19426.33	3127.21	27.8964	3.90677	7.14053	9.29731e-13	9.21707e-11	up
MSTRG.19426.36	37887.4	-18.9801	1.47504	-12.8675	6.85857e-38	1.1981e-34	down
MSTRG.19426.6	275714	-5.82827	1.30866	-4.45362	8.44336e-06	0.000223126	down
MSTRG.19817.8	108.417	9.93409	1.27978	7.76234	8.33741e-15	1.2496e-12	up
MSTRG.19817.9	177.957	-2.1405	0.547798	-3.90746	9.32723e-05	0.00178036	down
MSTRG.2030.1	78.7178	2.21654	0.627941	3.52985	0.000415797	0.00618071	up
MSTRG.2066.1	1979.16	-1.62941	0.402356	-4.04966	5.12914e-05	0.00106534	down
MSTRG.2185.1	1283.02	-1.69673	0.426551	-3.97779	6.95594e-05	0.00137757	down
MSTRG.2195.1	186.925	-2.15835	0.286575	-7.53156	5.01383e-14	6.39906e-12	down
MSTRG.2690.2	83.3009	1.97763	0.585243	3.37916	0.000727076	0.00965224	up
MSTRG.274.2	1523.72	11.3019	2.54735	4.43674	9.13324e-06	0.000239235	up
MSTRG.3000.4	599.745	-4.17917	0.833016	-5.01691	5.25094e-07	1.87858e-05	down
MSTRG.3000.5	844.469	-13.4926	1.31824	-10.2353	1.37711e-24	6.90724e-22	down
MSTRG.3001.2	442.139	-2.64498	0.325193	-8.13357	4.16846e-16	7.43556e-14	down
MSTRG.3005.1	269.825	-4.28365	0.832695	-5.14432	2.68498e-07	1.0391e-05	down
MSTRG.3117.10	804.413	-1.62535	0.297174	-5.46934	4.51713e-08	2.01084e-06	down
MSTRG.3117.9	479.686	-1.56611	0.450965	-3.4728	0.000515051	0.00732714	down
MSTRG.3390.1	403.922	2.584	0.264684	9.7626	1.62922e-22	6.44804e-20	up
MSTRG.3415.12	299.168	5.06164	1.28815	3.92937	8.51681e-05	0.00164677	up
MSTRG.3566.1	98.466	-2.20781	0.614116	-3.59511	0.000324251	0.00499885	down
MSTRG.3630.2	604.033	-2.98101	0.651072	-4.57862	4.6806e-06	0.000134039	down
MSTRG.4102.1	380.108	-3.09958	0.646403	-4.79512	1.62577e-06	5.17662e-05	down
MSTRG.4180.1	1992.03	-1.78982	0.249598	-7.17079	7.4567e-13	7.64674e-11	down
MSTRG.4544.1	208.774	4.8474	0.855236	5.66791	1.44547e-08	7.22863e-07	up
MSTRG.4590.1	432.679	-2.33262	0.333527	-6.9938	2.67537e-12	2.41589e-10	down
MSTRG.4646.1	54.8625	-1.65263	0.319201	-5.1774	2.24997e-07	8.87014e-06	down
MSTRG.4805.1	701.949	-2.19975	0.588965	-3.73494	0.000187757	0.00318966	down
MSTRG.5007.18	767.598	1.56168	0.439603	3.55248	0.000381625	0.00574183	up
MSTRG.5097.2	163.108	-2.39546	0.447333	-5.35498	8.55675e-08	3.63655e-06	down
MSTRG.5401.1	1132.77	-1.60003	0.284722	-5.61962	1.91376e-08	9.33102e-07	down
MSTRG.5496.2	56.0096	3.83037	1.0911	3.51055	0.000447185	0.00656065	up
MSTRG.55.1	1385.04	-1.56736	0.309741	-5.06022	4.18776e-07	1.53842e-05	down
MSTRG.56.1	1921.42	-1.60032	0.463173	-3.45512	0.000550052	0.00773811	down
MSTRG.568.1	970.65	1.567	0.231098	6.78068	1.1961e-11	9.54221e-10	up
MSTRG.5804.1	236.173	11.0569	1.78834	6.1828	6.29745e-10	3.97288e-08	up
MSTRG.6027.1	35.3463	-3.00032	0.57712	-5.19878	2.00599e-07	7.97655e-06	down
MSTRG.6027.2	115.642	-5.06274	1.24282	-4.0736	4.62919e-05	0.000977532	down
MSTRG.6095.2	77.5604	-2.52898	0.47838	-5.28655	1.24645e-07	5.12947e-06	down
MSTRG.6227.1	173.908	2.34539	0.441398	5.31355	1.0751e-07	4.48627e-06	up
MSTRG.625.1	69.74	2.31522	0.559052	4.14134	3.45285e-05	0.000759523	up
MSTRG.6742.4	60.8233	2.60815	0.762497	3.42054	0.000624961	0.00855672	up
MSTRG.6969.1	18.4201	-7.97261	1.71305	-4.65405	3.25483e-06	9.67644e-05	down
MSTRG.7142.1	515.048	-2.3854	0.337678	-7.06414	1.61611e-12	1.52315e-10	down
MSTRG.7172.1	25.7219	7.85964	1.55019	5.07012	3.97559e-07	1.47007e-05	up
MSTRG.731.5	1480.3	-8.67446	1.89365	-4.58082	4.63147e-06	0.000132782	down
MSTRG.7576.1	6.80565	5.94152	1.46843	4.04618	5.20607e-05	0.00107735	up
MSTRG.7856.8	1797.39	-1.95097	0.4534	-4.30299	1.68511e-05	0.000410019	down
MSTRG.8317.1	239.733	4.08853	0.671294	6.09052	1.12545e-09	6.7731e-08	up
MSTRG.844.1	81.9774	9.53011	1.54593	6.16464	7.06457e-10	4.43475e-08	up
MSTRG.85.2	316.616	1.72806	0.452871	3.81579	0.000135749	0.00244513	up
MSTRG.8518.1	27.3603	7.94869	1.44241	5.51069	3.5744e-08	1.62984e-06	up
MSTRG.8625.1	95.398	2.67921	0.374399	7.15602	8.30526e-13	8.36454e-11	up
MSTRG.9021.2	115.873	1.52651	0.40776	3.74365	0.000181366	0.0031061	up
MSTRG.9025.15	1157.81	-12.9859	2.32508	-5.58515	2.33499e-08	1.11593e-06	down
MSTRG.9049.6	102.42	9.85197	1.471	6.69747	2.1206e-11	1.65273e-09	up
MSTRG.9196.1	37.8455	4.36639	1.1659	3.7451	0.000180324	0.00309137	up
MSTRG.9283.1	59.9568	-7.7801	1.43002	-5.44054	5.31193e-08	2.34405e-06	down
MSTRG.9617.12	935.757	-2.30713	0.637283	-3.62026	0.000294311	0.0046017	down
MSTRG.9950.1	530.601	-2.40894	0.424398	-5.67613	1.37776e-08	6.91387e-07	down
MSTRG.9951.1	40.1581	-4.58927	0.961191	-4.77457	1.80091e-06	5.68779e-05	down
MSTRG.9974.1	1195.37	6.16495	1.3898	4.43584	9.17154e-06	0.000239866	up

## Sheet: DELs in Y2 vs D0
DELs in Y2 vs D0
LncRNA ID	baseMean	log2FoldChange	lfcSE	stat	pvalue	padj	state
ENSOCUT00000034740	19.9487	-3.0588	0.85297	-3.58606	0.000335709	0.00343694	down
ENSOCUT00000034937	18.594	-8.00265	1.28827	-6.21196	5.2327e-10	1.94912e-08	down
ENSOCUT00000035224	6.56746	5.87258	1.40953	4.16635	3.09512e-05	0.000433721	up
ENSOCUT00000035250	32.5584	-8.80956	1.97212	-4.46704	7.93077e-06	0.000131022	down
ENSOCUT00000035780	9.99753	6.47979	1.51658	4.27262	1.93186e-05	0.000286826	up
ENSOCUT00000035792	17.2782	-5.44657	1.61581	-3.37079	0.00074953	0.00674159	down
ENSOCUT00000035934	29.2941	8.02979	1.24817	6.43324	1.24916e-10	5.0889e-09	up
ENSOCUT00000036009	37.2388	-5.83344	1.59702	-3.6527	0.000259495	0.00276662	down
ENSOCUT00000036304	24.5684	4.00845	1.2101	3.31249	0.000924707	0.00799548	up
ENSOCUT00000037752	54.5432	1.60841	0.443993	3.62261	0.000291651	0.00305603	up
ENSOCUT00000037983	6.67932	5.89721	1.65501	3.56325	0.000366294	0.00369697	up
ENSOCUT00000038185	6.86571	5.9355	1.36294	4.35492	1.33113e-05	0.000205937	up
ENSOCUT00000039123	6.93631	-6.57787	1.419	-4.63556	3.5597e-06	6.36697e-05	down
ENSOCUT00000039178	33.1816	8.21001	1.29241	6.3525	2.1184e-10	8.34511e-09	up
ENSOCUT00000039661	143.687	-1.62573	0.424005	-3.83422	0.000125965	0.00147416	down
ENSOCUT00000040458	8.24247	-4.93223	1.33973	-3.6815	0.000231864	0.00250711	down
ENSOCUT00000040819	5.47759	5.61152	1.67384	3.35248	0.000800897	0.00711037	up
ENSOCUT00000041536	10.1675	6.50221	1.34124	4.84792	1.24765e-06	2.48062e-05	up
ENSOCUT00000041586	23.7395	4.7982	1.02553	4.67876	2.88613e-06	5.29333e-05	up
ENSOCUT00000041721	24.6795	-6.52199	1.31041	-4.97707	6.45536e-07	1.37195e-05	down
ENSOCUT00000042073	24.3515	-5.53453	1.64018	-3.37434	0.000739919	0.0066687	down
ENSOCUT00000042881	30.3504	8.08058	1.88633	4.28375	1.83767e-05	0.00027485	up
ENSOCUT00000042925	16.4676	7.19829	1.2826	5.61224	1.99724e-08	5.69342e-07	up
ENSOCUT00000043203	15.5137	7.11318	1.47134	4.83449	1.33487e-06	2.63588e-05	up
ENSOCUT00000043224	20.4841	7.51366	1.76831	4.24906	2.14666e-05	0.000315136	up
ENSOCUT00000043623	53.0029	-1.64307	0.383456	-4.28489	1.82826e-05	0.00027374	down
ENSOCUT00000043861	4.41847	-5.93152	1.50637	-3.93761	8.22958e-05	0.00102241	down
ENSOCUT00000044006	63.5989	-9.77547	1.24076	-7.87861	3.31035e-15	2.7947e-13	down
ENSOCUT00000044525	5.82987	-6.33117	1.43163	-4.42235	9.76321e-06	0.000157175	down
ENSOCUT00000045022	58.1292	1.75886	0.490444	3.58625	0.000335464	0.00343636	up
ENSOCUT00000045872	8.49332	-6.87424	1.64998	-4.16626	3.09644e-05	0.000433794	down
ENSOCUT00000046549	37.1155	-4.64183	0.773389	-6.00194	1.9497e-09	6.63708e-08	down
ENSOCUT00000047194	16.1049	-7.79611	1.71589	-4.54348	5.53335e-06	9.47699e-05	down
ENSOCUT00000047482	27.6964	7.94908	1.45028	5.48107	4.22749e-08	1.13163e-06	up
ENSOCUT00000047836	12.3936	-3.62259	1.04034	-3.48213	0.000497435	0.00479395	down
ENSOCUT00000048132	5.61512	5.64722	1.62998	3.46459	0.000531038	0.00505652	up
ENSOCUT00000048198	12.9684	6.85342	1.9286	3.55357	0.00038004	0.00382165	up
ENSOCUT00000048205	895.996	1.55546	0.447501	3.47588	0.000509184	0.00488866	up
ENSOCUT00000048804	17.8505	-2.54394	0.546621	-4.65393	3.2566e-06	5.87654e-05	down
ENSOCUT00000048820	40.5234	-2.24947	0.506173	-4.44406	8.82772e-06	0.000143532	down
ENSOCUT00000048908	15.0062	-7.69271	1.28148	-6.00298	1.93733e-09	6.60317e-08	down
ENSOCUT00000049010	12.0038	6.74358	1.3611	4.95452	7.25091e-07	1.51926e-05	up
ENSOCUT00000049264	132.267	3.09158	0.596869	5.17966	2.22288e-07	5.20394e-06	up
ENSOCUT00000049411	5.16279	5.52392	1.46564	3.76894	0.00016394	0.00184879	up
ENSOCUT00000049444	56.7551	-3.94158	0.710216	-5.54983	2.85951e-08	7.89713e-07	down
ENSOCUT00000049512	12.3442	2.72882	0.655507	4.16291	3.14214e-05	0.000439747	up
ENSOCUT00000049574	32.6792	-2.95956	0.785158	-3.76939	0.00016365	0.00184665	down
ENSOCUT00000049619	133.276	1.57823	0.391056	4.03583	5.441e-05	0.00071361	up
ENSOCUT00000049856	14.5402	-7.64638	1.5441	-4.95198	7.34605e-07	1.53685e-05	down
ENSOCUT00000050131	5.09331	5.50677	1.53225	3.5939	0.00032576	0.00335197	up
ENSOCUT00000051089	10.3447	6.52847	1.41103	4.62673	3.71493e-06	6.61443e-05	up
ENSOCUT00000051567	28.4521	2.30187	0.586905	3.92205	8.7799e-05	0.0010805	up
ENSOCUT00000051675	4.67297	5.38318	1.61337	3.3366	0.000848085	0.00744142	up
ENSOCUT00000051976	22.6372	-1.92363	0.439834	-4.37353	1.22253e-05	0.000190966	down
ENSOCUT00000052002	4.22843	5.23628	1.52632	3.43066	0.000602106	0.0056201	up
ENSOCUT00000052140	16.9585	7.24106	1.31453	5.50848	3.61948e-08	9.83749e-07	up
ENSOCUT00000052256	248.89	-1.95122	0.200498	-9.73187	2.205e-22	4.35249e-20	down
ENSOCUT00000052318	14.2424	6.98965	1.9571	3.57144	0.000355027	0.00359714	up
ENSOCUT00000053433	9.27801	6.37139	1.64774	3.86675	0.000110297	0.00131864	up
ENSOCUT00000053436	13.3021	2.64402	0.80005	3.30481	0.000950399	0.0081732	up
ENSOCUT00000054075	21.2361	-8.19233	1.60057	-5.11837	3.08185e-07	7.0348e-06	down
ENSOCUT00000054266	4.07285	5.18323	1.58111	3.27823	0.0010446	0.0088243	up
ENSOCUT00000054470	26.6904	-8.52315	2.45218	-3.47575	0.000509429	0.00488979	down
ENSOCUT00000054536	8.88004	-6.9326	1.46736	-4.72456	2.30619e-06	4.32213e-05	down
ENSOCUT00000054646	162.463	-1.81299	0.49617	-3.65398	0.000258209	0.00275682	down
ENSOCUT00000054703	124.237	-2.42586	0.56428	-4.29904	1.71538e-05	0.000258745	down
ENSOCUT00000054726	60.9692	-2.05698	0.572448	-3.5933	0.000326518	0.00335726	down
ENSOCUT00000054730	7.47874	6.06015	1.59851	3.79113	0.000149965	0.00171398	up
ENSOCUT00000055083	5.49043	5.61524	1.41793	3.96016	7.48996e-05	0.000942903	up
ENSOCUT00000055186	12.1309	2.67209	0.775337	3.44637	0.000568182	0.00535354	up
ENSOCUT00000055529	8.5972	-6.89009	1.84018	-3.74424	0.000180939	0.00201645	down
ENSOCUT00000056217	470.413	2.72055	0.580669	4.6852	2.79691e-06	5.15381e-05	up
ENSOCUT00000056618	6.11204	-6.39622	1.80759	-3.53854	0.000402346	0.00401139	down
ENSOCUT00000056782	4.18722	5.22413	1.46823	3.55811	0.000373538	0.00376315	up
ENSOCUT00000056842	3.67316	5.03465	1.46444	3.43794	0.000586157	0.00549553	up
ENSOCUT00000056967	27.5547	-2.80873	0.834443	-3.366	0.000762678	0.00683856	down
ENSOCUT00000056999	27.2994	7.92792	1.6424	4.82702	1.3859e-06	2.72713e-05	up
ENSOCUT00000057065	352.921	-3.77647	0.714972	-5.28198	1.27797e-07	3.11681e-06	down
ENSOCUT00000057151	22.081	-1.78654	0.49465	-3.61172	0.000304168	0.00316122	down
ENSOCUT00000057301	4.07109	-5.80935	1.49055	-3.89746	9.72076e-05	0.00118172	down
ENSOCUT00000057710	6.80393	5.92449	1.37427	4.31102	1.62505e-05	0.000246815	up
ENSOCUT00000058005	10.4153	6.53888	1.42636	4.58433	4.55452e-06	7.94688e-05	up
ENSOCUT00000058121	30.8052	8.10248	1.75474	4.61747	3.88445e-06	6.89076e-05	up
ENSOCUT00000058614	18.1998	4.89506	1.34596	3.63686	0.000275984	0.00292141	up
ENSOCUT00000058806	14.6755	5.11963	1.17435	4.35953	1.30342e-05	0.000202277	up
ENSOCUT00000058810	25.7228	1.7522	0.393639	4.45129	8.53548e-06	0.000139317	up
ENSOCUT00000058954	5.47754	5.61204	1.47153	3.81376	0.000136871	0.00158623	up
ENSOCUT00000058960	38.8315	-5.2063	1.59222	-3.26984	0.00107608	0.00903599	down
ENSOCUT00000059220	156.565	-11.0756	1.26939	-8.72514	2.65857e-18	3.24198e-16	down
ENSOCUT00000059259	10.6734	6.57377	1.99662	3.29244	0.000993213	0.0084729	up
ENSOCUT00000059719	27.0063	-8.53949	1.48239	-5.76064	8.37972e-09	2.56462e-07	down
ENSOCUT00000060417	8.23845	6.19861	1.56945	3.94955	7.82988e-05	0.000978067	up
ENSOCUT00000060418	32.0131	4.25338	1.11488	3.81512	0.000136118	0.0015785	up
ENSOCUT00000060812	18.0616	6.35348	1.86849	3.40033	0.000673046	0.00616378	up
ENSOCUT00000060905	33.8554	-2.50846	0.70093	-3.57876	0.000345228	0.00351604	down
ENSOCUT00000060971	10.3765	5.54087	1.46267	3.78818	0.000151753	0.00172984	up
ENSOCUT00000061006	68.5467	1.75599	0.403656	4.35021	1.36006e-05	0.000210116	up
ENSOCUT00000061539	3.91474	5.12762	1.50004	3.41832	0.000630094	0.00584555	up
ENSOCUT00000061876	8.39395	6.22547	1.6067	3.8747	0.000106754	0.00128299	up
ENSOCUT00000061879	14.768	-2.82668	0.804703	-3.5127	0.000443585	0.00436075	down
ENSOCUT00000062043	10.9269	2.3109	0.656495	3.52006	0.000431451	0.00425825	up
ENSOCUT00000062222	6.60174	-6.50464	1.51261	-4.30028	1.70582e-05	0.000257445	down
ENSOCUT00000062333	29.4641	6.10708	1.75026	3.48925	0.000484381	0.00468624	up
ENSOCUT00000062358	22.7868	7.66772	1.29255	5.93224	2.98833e-09	9.90246e-08	up
ENSOCUT00000062364	6.26415	5.80491	1.70386	3.40692	0.000656996	0.00605316	up
ENSOCUT00000062443	137.034	1.84425	0.53779	3.42931	0.000605121	0.00564153	up
ENSOCUT00000062708	5.40182	5.59003	1.40637	3.97479	7.04402e-05	0.000893908	up
ENSOCUT00000062755	6.26432	-6.43318	1.50382	-4.27789	1.88676e-05	0.000280661	down
ENSOCUT00000062826	59.3484	9.04844	2.02797	4.46181	8.12684e-06	0.000133441	up
ENSOCUT00000063087	529.913	1.87917	0.329487	5.70331	1.17503e-08	3.50054e-07	up
ENSOCUT00000063651	125.393	-6.75079	1.57316	-4.29123	1.7769e-05	0.000267071	down
ENSOCUT00000063656	4.64521	-6.00162	1.78424	-3.36369	0.000769091	0.00688112	down
ENSOCUT00000063761	33.984	8.24429	1.64325	5.01706	5.24691e-07	1.14165e-05	up
ENSOCUT00000064118	19.9436	-5.6509	1.23084	-4.59109	4.40941e-06	7.72562e-05	down
MSTRG.10043.1	74.4217	9.37472	1.44388	6.49274	8.42867e-11	3.53881e-09	up
MSTRG.10126.1	193.44	1.78592	0.322705	5.53421	3.12635e-08	8.56506e-07	up
MSTRG.10193.1	122.739	-10.7247	1.91457	-5.60161	2.12368e-08	6.02451e-07	down
MSTRG.10193.4	404.377	-6.25239	1.64264	-3.8063	0.000141064	0.00162623	down
MSTRG.10195.1	232.704	-6.99384	1.4152	-4.94194	7.73502e-07	1.61187e-05	down
MSTRG.1030.1	524.147	-3.57549	0.466545	-7.66377	1.80553e-14	1.34071e-12	down
MSTRG.1033.1	2330.22	-3.08959	0.382353	-8.08047	6.45184e-16	5.9106e-14	down
MSTRG.1034.1	117.254	-2.34023	0.570332	-4.10328	4.0733e-05	0.000550548	down
MSTRG.10362.18	392.875	-1.55523	0.36947	-4.20934	2.56118e-05	0.000368111	down
MSTRG.10364.1	329.553	-2.50099	0.698008	-3.58304	0.000339612	0.00346979	down
MSTRG.10368.4	698.148	-1.66246	0.366543	-4.53553	5.74591e-06	9.78909e-05	down
MSTRG.10398.1	1068.07	-8.27961	0.487397	-16.9874	1.01754e-64	3.10209e-61	down
MSTRG.10398.2	1241.9	-4.76223	1.04645	-4.55085	5.34306e-06	9.19988e-05	down
MSTRG.10398.3	325.519	-12.1316	1.55173	-7.81811	5.36204e-15	4.38512e-13	down
MSTRG.10398.4	193.769	-11.3834	1.86442	-6.1056	1.02416e-09	3.67084e-08	down
MSTRG.10424.1	1043.62	1.97609	0.24765	7.97937	1.47082e-15	1.28726e-13	up
MSTRG.10484.1	326.635	-4.18232	1.01962	-4.10184	4.09884e-05	0.000553183	down
MSTRG.10576.1	845.985	-6.89942	1.53941	-4.48187	7.39914e-06	0.000123002	down
MSTRG.1058.1	35.8422	7.35039	1.93189	3.80477	0.000141935	0.00163353	up
MSTRG.10720.1	188.784	-6.08758	1.43928	-4.22959	2.34118e-05	0.000340233	down
MSTRG.10723.1	364.656	-7.36998	1.49474	-4.93061	8.19722e-07	1.70144e-05	down
MSTRG.1075.2	61.8942	-9.73709	1.26487	-7.69812	1.38084e-14	1.06377e-12	down
MSTRG.10835.7	4312.77	-29.5171	3.90678	-7.55535	4.17734e-14	2.96165e-12	down
MSTRG.10964.1	1553.67	-2.31518	0.42561	-5.43969	5.33746e-08	1.40073e-06	down
MSTRG.1118.1	2580.03	1.60302	0.191463	8.37251	5.64054e-17	5.85113e-15	up
MSTRG.11242.1	76.8053	2.95831	0.70798	4.17851	2.9342e-05	0.000414345	up
MSTRG.11652.5	757.835	-2.81221	0.767228	-3.66542	0.000246934	0.00264865	down
MSTRG.11761.2	54.0507	-7.65331	1.46159	-5.23631	1.63822e-07	3.9188e-06	down
MSTRG.11763.2	856.11	-10.1154	1.3941	-7.25587	3.99091e-13	2.47179e-11	down
MSTRG.11799.4	2861.3	4.65069	1.20483	3.86006	0.00011336	0.00134909	up
MSTRG.12099.1	142.541	-7.48296	1.39518	-5.36342	8.166e-08	2.07362e-06	down
MSTRG.12157.2	80.3684	-3.16323	0.613389	-5.15697	2.50981e-07	5.80631e-06	down
MSTRG.12160.1	375.656	-2.31162	0.487123	-4.74545	2.08046e-06	3.93132e-05	down
MSTRG.12203.1	5.16023	5.52321	1.44566	3.82056	0.000133151	0.00154737	up
MSTRG.12350.1	775.419	-3.22281	0.517512	-6.22752	4.73883e-10	1.7744e-08	down
MSTRG.12426.1	76.4596	9.41363	1.44016	6.53653	6.29606e-11	2.69919e-09	up
MSTRG.1263.1	208.758	4.87916	0.838751	5.81717	5.98528e-09	1.87253e-07	up
MSTRG.12699.6	2783.75	-1.68606	0.505261	-3.337	0.000846872	0.00743433	down
MSTRG.12956.15	1885.26	14.0378	1.58142	8.87665	6.8904e-19	8.98126e-17	up
MSTRG.12976.4	72.8368	9.34367	1.30379	7.16653	7.69221e-13	4.481e-11	up
MSTRG.13066.1	1428.07	2.71257	0.357265	7.5926	3.13561e-14	2.27001e-12	up
MSTRG.13135.10	842.024	-1.62581	0.477023	-3.40825	0.000653799	0.00602877	down
MSTRG.13211.1	1076.85	-3.8098	1.0976	-3.47102	0.000518486	0.00495505	down
MSTRG.13211.3	148.112	-8.1449	1.64814	-4.94189	7.73698e-07	1.61187e-05	down
MSTRG.13259.1	87.6638	-1.65162	0.340925	-4.84453	1.26913e-06	2.51603e-05	down
MSTRG.1331.2	3063.71	1.71467	0.381935	4.48943	7.14152e-06	0.000119333	up
MSTRG.13474.1	49.2692	1.94819	0.559502	3.482	0.000497677	0.00479543	up
MSTRG.13536.24	1461.78	-28.0343	3.9068	-7.17576	7.19083e-13	4.21365e-11	down
MSTRG.13536.25	1834.53	13.9984	1.78468	7.84363	4.37699e-15	3.6392e-13	up
MSTRG.13536.31	2155.25	14.2309	1.29741	10.9687	5.40453e-28	1.80838e-25	up
MSTRG.1367.1	202.426	-3.53344	0.65403	-5.40258	6.56907e-08	1.69397e-06	down
MSTRG.1376.2	420.676	10.9111	3.12043	3.49668	0.000471082	0.00457371	up
MSTRG.13806.1	333.452	-1.60885	0.413058	-3.89497	9.82108e-05	0.00119259	down
MSTRG.13832.1	207.37	2.85959	0.687902	4.15697	3.22492e-05	0.000449499	up
MSTRG.14128.17	56.1918	2.02745	0.594451	3.41062	0.000648148	0.00598068	up
MSTRG.14147.1	612.962	3.59659	0.777	4.62882	3.67759e-06	6.55481e-05	up
MSTRG.143.1	21.9581	7.61377	1.25981	6.0436	1.5071e-09	5.24426e-08	up
MSTRG.143.3	9.17016	6.35374	1.96229	3.23792	0.00120403	0.00991313	up
MSTRG.14321.2	94.0267	-1.57622	0.294596	-5.35046	8.77326e-08	2.21145e-06	down
MSTRG.14394.2	100.875	-10.4414	2.19392	-4.75926	1.94305e-06	3.69711e-05	down
MSTRG.14486.1	225.274	-1.71302	0.42572	-4.02381	5.7264e-05	0.000748182	down
MSTRG.14676.1	169.507	2.55573	0.746202	3.42498	0.000614852	0.00572058	up
MSTRG.14848.1	41.6146	3.65078	0.728804	5.00928	5.4635e-07	1.18549e-05	up
MSTRG.14850.8	40.2709	-9.11601	1.57895	-5.77345	7.76633e-09	2.39291e-07	down
MSTRG.14931.2	17.2819	7.26872	1.72386	4.21654	2.48079e-05	0.000357681	up
MSTRG.15049.1	983.649	-4.45386	0.554737	-8.02877	9.84512e-16	8.82763e-14	down
MSTRG.15051.1	2660.4	-3.99328	0.527635	-7.56827	3.78236e-14	2.68663e-12	down
MSTRG.15094.1	1438.85	-14.2756	3.9068	-3.65403	0.00025816	0.00275682	down
MSTRG.15142.1	78.3599	3.9477	0.835766	4.72345	2.31875e-06	4.33827e-05	up
MSTRG.15223.8	721.96	12.6528	3.90681	3.23866	0.00120095	0.00989222	up
MSTRG.15223.9	5335.57	-14.348	3.47187	-4.13263	3.5863e-05	0.000491504	down
MSTRG.15333.1	554.532	-7.77809	0.937642	-8.29537	1.08245e-16	1.08393e-14	down
MSTRG.15429.3	59.4483	-3.27904	0.892683	-3.67324	0.000239492	0.0025779	down
MSTRG.15469.1	170.716	-1.74637	0.36386	-4.79957	1.59007e-06	3.08758e-05	down
MSTRG.15482.1	127.323	-2.17794	0.536865	-4.05677	4.97568e-05	0.000658405	down
MSTRG.15578.1	15.7747	-2.59709	0.627817	-4.13671	3.52328e-05	0.00048444	down
MSTRG.15614.1	280.707	2.48185	0.472991	5.24715	1.54467e-07	3.70794e-06	up
MSTRG.15740.15	33.1932	2.9606	0.672799	4.40042	1.08043e-05	0.000171802	up
MSTRG.15741.1	130.885	-8.92771	1.63957	-5.44517	5.17572e-08	1.36089e-06	down
MSTRG.15967.1	487.259	-4.30322	0.895161	-4.8072	1.53058e-06	2.9858e-05	down
MSTRG.16016.5	60.5668	5.62779	1.10867	5.07618	3.85102e-07	8.64667e-06	up
MSTRG.16313.3	448.794	-1.63965	0.263207	-6.22951	4.6789e-10	1.75379e-08	down
MSTRG.1634.1	315.915	-7.89446	0.712859	-11.0744	1.67069e-28	5.87685e-26	down
MSTRG.1638.3	368.159	1.53082	0.350718	4.36483	1.27223e-05	0.000197941	up
MSTRG.16552.1	29.0446	-5.44544	1.60397	-3.39497	0.000686367	0.00626566	down
MSTRG.16650.2	123.076	-10.7288	1.31056	-8.18643	2.69094e-16	2.58608e-14	down
MSTRG.16841.1	747.496	-9.70008	1.49697	-6.47982	9.18302e-11	3.82046e-09	down
MSTRG.16957.2	610.188	2.86675	0.699547	4.09801	4.16723e-05	0.000561446	up
MSTRG.16958.2	569.178	3.03606	0.602697	5.03746	4.71745e-07	1.03964e-05	up
MSTRG.1699.4	1486.65	-1.89473	0.557802	-3.39678	0.000681832	0.00623073	down
MSTRG.17274.3	193.809	-11.3838	1.31781	-8.63847	5.69711e-18	6.7232e-16	down
MSTRG.17401.1	312.205	1.65006	0.451717	3.65286	0.000259333	0.00276596	up
MSTRG.17404.1	139.987	-3.98453	1.01886	-3.91077	9.20038e-05	0.00112594	down
MSTRG.17638.2	1839.69	14.0025	1.40418	9.972	2.02127e-23	4.4545e-21	up
MSTRG.17673.1	135.297	-3.99001	0.821347	-4.85789	1.18646e-06	2.37011e-05	down
MSTRG.17673.2	56.1186	-7.73671	1.37099	-5.64316	1.66961e-08	4.83483e-07	down
MSTRG.1773.2	2490.26	14.4393	1.20551	11.9777	4.64977e-33	2.36256e-30	up
MSTRG.17800.1	301.684	2.18236	0.66296	3.29184	0.000995344	0.00848392	up
MSTRG.1787.1	53.0549	2.50295	0.625142	4.00381	6.23307e-05	0.000805179	up
MSTRG.17986.1	88.3555	4.95989	1.31539	3.77066	0.000162813	0.00183835	up
MSTRG.18253.6	77.5863	4.28827	0.976645	4.39082	1.12927e-05	0.00017848	up
MSTRG.18307.1	709.602	-1.51638	0.38647	-3.92367	8.72113e-05	0.00107465	down
MSTRG.18318.1	107.682	3.58724	1.00836	3.5575	0.000374396	0.0037711	up
MSTRG.18484.1	224.287	-3.23404	0.703013	-4.60025	4.2198e-06	7.41709e-05	down
MSTRG.1849.1	7207.43	-2.25178	0.688104	-3.27243	0.00106626	0.00896719	down
MSTRG.1850.1	5824.47	-1.52565	0.451216	-3.38121	0.000721682	0.0065375	down
MSTRG.18609.1	1504.56	-14.3403	1.25117	-11.4615	2.05894e-30	8.8964e-28	down
MSTRG.18609.2	710.536	-4.22919	0.866506	-4.88074	1.0569e-06	2.13776e-05	down
MSTRG.18669.1	158.051	4.60019	1.33051	3.45747	0.000545279	0.00517506	up
MSTRG.18774.1	12.6914	-5.54149	1.44255	-3.84146	0.000122306	0.00143789	down
MSTRG.18819.11	193.248	10.7514	2.20833	4.86858	1.12403e-06	2.26186e-05	up
MSTRG.18819.9	623.324	12.441	2.92113	4.25896	2.05377e-05	0.000303041	up
MSTRG.19051.1	253.9	1.68353	0.510928	3.29504	0.00098406	0.00840733	up
MSTRG.19213.8	279.625	-1.91853	0.526613	-3.64315	0.000269319	0.0028608	down
MSTRG.19286.4	480.185	-1.97473	0.47935	-4.11959	3.79541e-05	0.000517064	down
MSTRG.19396.2	44.1671	4.01081	0.910339	4.40584	1.05373e-05	0.000168061	up
MSTRG.19426.1	3.82963e+06	-6.30286	0.806909	-7.81111	5.66883e-15	4.61092e-13	down
MSTRG.19426.11	1.853e+06	-3.42058	0.513812	-6.65727	2.78961e-11	1.25475e-09	down
MSTRG.19426.29	51965.5	-2.81505	0.687431	-4.09503	4.22116e-05	0.000567458	down
MSTRG.19426.30	32047.8	-18.753	1.71318	-10.9463	6.91979e-28	2.30135e-25	down
MSTRG.19426.31	122706	-4.05825	0.561061	-7.23317	4.71861e-13	2.88024e-11	down
MSTRG.19426.32	42853.1	-19.1722	1.42152	-13.4872	1.86105e-41	1.82366e-38	down
MSTRG.19426.36	38340.7	-19.0117	1.46771	-12.9533	2.24934e-38	1.81518e-35	down
MSTRG.19426.4	4.4586e+06	-5.22078	0.969693	-5.38396	7.28662e-08	1.86238e-06	down
MSTRG.19426.6	277258	-6.47829	1.33448	-4.85453	1.20672e-06	2.40533e-05	down
MSTRG.19449.3	222.94	-10.6229	2.94231	-3.61039	0.000305739	0.00317514	down
MSTRG.19449.5	1075.04	-8.51256	1.57563	-5.40263	6.56696e-08	1.69397e-06	down
MSTRG.1948.1	67.3378	-4.99095	1.35746	-3.67667	0.000236301	0.00254855	down
MSTRG.19493.1	139.395	-9.05958	2.28384	-3.96682	7.28384e-05	0.000920334	down
MSTRG.1963.2	509.251	12.1494	2.37904	5.10684	3.2759e-07	7.44062e-06	up
MSTRG.20035.1	56.8625	2.91219	0.468586	6.21484	5.13756e-10	1.91524e-08	up
MSTRG.2005.4	230.128	-3.41387	0.661434	-5.16131	2.45229e-07	5.68282e-06	down
MSTRG.2068.1	132.09	-1.73255	0.535357	-3.23625	0.00121109	0.00995188	down
MSTRG.2088.1	69.0845	1.97301	0.590105	3.34349	0.00082731	0.00730116	up
MSTRG.2316.1	7952.46	2.20188	0.33119	6.6484	2.96304e-11	1.32516e-09	up
MSTRG.2420.2	941.056	-1.9888	0.611716	-3.25118	0.00114927	0.00954537	down
MSTRG.2523.2	203.406	-1.52918	0.451224	-3.38896	0.000701575	0.00638244	down
MSTRG.2791.1	96.475	9.74934	2.07188	4.70556	2.53169e-06	4.703e-05	up
MSTRG.2791.2	447.28	11.9622	2.0156	5.93481	2.94177e-09	9.75997e-08	up
MSTRG.2793.1	23.7222	4.18951	0.827745	5.06136	4.16281e-07	9.28595e-06	up
MSTRG.3001.2	433.802	-2.99599	0.297181	-10.0814	6.67862e-24	1.52704e-21	down
MSTRG.3117.10	725.529	-2.46736	0.451301	-5.46721	4.5718e-08	1.21468e-06	down
MSTRG.3117.9	446.143	-2.11879	0.512234	-4.13638	3.52833e-05	0.00048477	down
MSTRG.3140.1	65.9568	6.77982	1.23732	5.47944	4.26679e-08	1.14048e-06	up
MSTRG.3205.2	93.5346	-7.84892	1.50566	-5.21294	1.85875e-07	4.42128e-06	down
MSTRG.3390.1	404.358	2.5664	0.178836	14.3506	1.05551e-46	1.347e-43	up
MSTRG.3565.5	1660.03	-5.7966	0.46749	-12.3994	2.63231e-35	1.66032e-32	down
MSTRG.3566.1	83.3679	-5.71424	0.872645	-6.54819	5.82397e-11	2.51844e-09	down
MSTRG.3611.1	89.1322	2.21579	0.5372	4.1247	3.7122e-05	0.00050686	up
MSTRG.3630.5	603.029	-3.64814	0.974409	-3.74395	0.000181151	0.002018	down
MSTRG.3721.1	171.087	3.09024	0.895411	3.45119	0.000558112	0.00527314	up
MSTRG.3767.6	1713.1	-2.21763	0.439283	-5.0483	4.45767e-07	9.86747e-06	down
MSTRG.4102.1	376.824	-3.40667	0.547767	-6.21919	4.99732e-10	1.8655e-08	down
MSTRG.4180.1	1851.38	-2.43503	0.632512	-3.84978	0.000118226	0.00139549	down
MSTRG.4325.2	510.866	1.72516	0.204809	8.42328	3.66101e-17	3.94128e-15	up
MSTRG.4590.1	486.015	-1.59606	0.473756	-3.36894	0.000754573	0.00677771	down
MSTRG.4618.1	38.6485	1.51043	0.409136	3.69175	0.00022272	0.00241967	up
MSTRG.4725.2	70.465	-3.27796	0.759249	-4.31737	1.579e-05	0.000240621	down
MSTRG.4726.3	1098.05	-4.16675	1.13187	-3.6813	0.000232049	0.00250835	down
MSTRG.4956.1	616.544	-2.92269	0.444204	-6.57962	4.71658e-11	2.06069e-09	down
MSTRG.496.1	233.67	2.5156	0.500273	5.02846	4.94445e-07	1.08185e-05	up
MSTRG.5007.8	832.675	1.89371	0.533515	3.5495	0.000385962	0.00387197	up
MSTRG.5097.2	151.249	-3.44514	0.312185	-11.0355	2.57485e-28	8.83093e-26	down
MSTRG.517.2	989.461	-11.8614	2.29005	-5.17955	2.22419e-07	5.2048e-06	down
MSTRG.5212.1	1150.24	-1.85179	0.557742	-3.32015	0.000899698	0.00781433	down
MSTRG.5496.2	358.229	6.57378	1.17447	5.59725	2.1778e-08	6.16014e-07	up
MSTRG.5517.17	744.823	-3.29728	0.705382	-4.67446	2.94729e-06	5.40009e-05	down
MSTRG.5518.1	545.018	-3.44973	0.749706	-4.60144	4.19571e-06	7.38142e-05	down
MSTRG.5648.2	96.1497	9.74463	1.22859	7.93156	2.16406e-15	1.86718e-13	up
MSTRG.5695.1	37.3719	8.3814	1.58281	5.29528	1.18835e-07	2.92032e-06	up
MSTRG.5710.2	1682.18	27.0166	3.90678	6.91531	4.66836e-12	2.36543e-10	up
MSTRG.5804.1	251.868	11.1337	1.99451	5.5822	2.37497e-08	6.66631e-07	up
MSTRG.5949.3	295.715	-11.9934	1.25554	-9.55238	1.26753e-21	2.20812e-19	down
MSTRG.5949.4	64.7545	-9.80174	2.56716	-3.81813	0.000134466	0.00156099	down
MSTRG.6027.1	36.6693	-2.70681	0.599253	-4.51697	6.27316e-06	0.000106181	down
MSTRG.6027.2	140.343	-2.08366	0.526977	-3.954	7.68565e-05	0.00096312	down
MSTRG.6027.3	46.1325	-2.63181	0.741718	-3.54827	0.000387776	0.00388732	down
MSTRG.6227.1	377.736	3.59264	0.54288	6.61774	3.64729e-11	1.61147e-09	up
MSTRG.6473.6	2131.76	8.08186	2.29398	3.52308	0.000426563	0.00422216	up
MSTRG.6473.7	208.05	-11.4858	2.73582	-4.19831	2.68909e-05	0.000383581	down
MSTRG.693.1	174.36	5.6687	1.02115	5.55127	2.83609e-08	7.84427e-07	up
MSTRG.6938.1	370.058	2.56609	0.616786	4.16042	3.17661e-05	0.000443553	up
MSTRG.7018.1	228.239	2.91062	0.495707	5.87165	4.31488e-09	1.38955e-07	up
MSTRG.7094.2	124.246	-2.06245	0.358144	-5.75872	8.47534e-09	2.58956e-07	down
MSTRG.7172.1	79.9431	9.47793	1.36841	6.92621	4.32255e-12	2.21062e-10	up
MSTRG.7232.1	9.12501	6.34773	1.54616	4.10547	4.03492e-05	0.000546302	up
MSTRG.7234.1	51.0194	-1.77865	0.49739	-3.57597	0.000348925	0.00354645	down
MSTRG.7496.1	506.986	3.88095	1.1403	3.40343	0.000665444	0.00611048	up
MSTRG.7576.1	50.1202	8.8045	1.38756	6.34533	2.21945e-10	8.7119e-09	up
MSTRG.7576.2	28.9979	8.01485	1.6717	4.79444	1.63133e-06	3.15729e-05	up
MSTRG.767.1	1680.91	3.06982	0.701752	4.37451	1.21704e-05	0.000190217	up
MSTRG.7686.2	247.092	-1.76421	0.342906	-5.14488	2.67693e-07	6.16176e-06	down
MSTRG.770.1	1119.27	3.21569	0.620878	5.17926	2.22769e-07	5.21076e-06	up
MSTRG.7738.1	18.9281	-2.53303	0.650581	-3.89349	9.88138e-05	0.00119829	down
MSTRG.7816.1	88.2744	1.81902	0.432213	4.20862	2.5694e-05	0.000368946	up
MSTRG.7952.3	73.0148	-9.97556	1.64951	-6.04758	1.47039e-09	5.13606e-08	down
MSTRG.7989.1	14.8483	3.01974	0.859978	3.51142	0.000445721	0.00437434	up
MSTRG.8100.3	539.427	-2.14064	0.6532	-3.27715	0.0010486	0.00885673	down
MSTRG.8109.6	210.854	-3.46494	0.964524	-3.59238	0.00032767	0.00336721	down
MSTRG.8145.2	82.1601	-1.63813	0.484434	-3.38154	0.000720806	0.00653406	down
MSTRG.8145.5	50.5115	-2.09831	0.35421	-5.92391	3.14372e-09	1.03985e-07	down
MSTRG.830.8	74.4937	-2.01391	0.618969	-3.25365	0.00113932	0.00947851	down
MSTRG.8317.1	334.619	4.57757	0.722168	6.33865	2.31784e-10	9.07215e-09	up
MSTRG.844.1	49.6916	8.79182	1.43737	6.11662	9.55808e-10	3.44612e-08	up
MSTRG.8641.1	36.2238	2.50886	0.558996	4.48816	7.18418e-06	0.000119973	up
MSTRG.9025.15	1172.38	-13.0183	2.32406	-5.60156	2.12436e-08	6.02451e-07	down
MSTRG.9049.4	438.568	-12.5616	3.88269	-3.23527	0.00121527	0.00998172	down
MSTRG.9100.1	1404.23	1.89413	0.377112	5.02274	5.094e-07	1.11226e-05	up
MSTRG.9101.1	4242.04	1.61239	0.397718	4.05411	5.03259e-05	0.000665134	up
MSTRG.9280.4	302.091	-6.56876	1.96052	-3.35053	0.000806582	0.00714928	down
MSTRG.9280.6	595.271	-10.1805	2.09943	-4.84914	1.23997e-06	2.46712e-05	down
MSTRG.9283.1	60.7735	-7.28132	1.39462	-5.221	1.77963e-07	4.24044e-06	down
MSTRG.9367.2	33.1729	-1.67913	0.49522	-3.39066	0.000697239	0.00635143	down
MSTRG.9398.7	874.97	1.61872	0.444675	3.64023	0.000272391	0.00288784	up
MSTRG.9617.11	276.778	-2.06582	0.585769	-3.52668	0.0004208	0.00417566	down
MSTRG.9643.3	270.059	-6.02447	0.85929	-7.01098	2.36658e-12	1.26206e-10	down
MSTRG.9695.1	75.1264	-5.78923	1.04354	-5.54766	2.89518e-08	7.97155e-07	down
MSTRG.9892.11	7.26805	-2.57327	0.74566	-3.451	0.000558513	0.00527602	down
MSTRG.9942.11	993.753	13.1138	3.90679	3.35666	0.000788912	0.00702443	up
MSTRG.9942.3	2051.38	14.1595	2.45503	5.76755	8.04318e-09	2.46713e-07	up
MSTRG.9949.1	313.078	-12.0754	2.00738	-6.01551	1.79321e-09	6.15016e-08	down
MSTRG.9950.1	476.936	-4.14999	0.377381	-10.9968	3.95809e-28	1.33252e-25	down
MSTRG.9951.1	42.2348	-3.58206	0.845119	-4.23853	2.24986e-05	0.000328333	down
MSTRG.9974.1	518.158	4.91519	1.05518	4.65816	3.19051e-06	5.76868e-05	up
MSTRG.9977.1	3644.18	-1.58884	0.317741	-5.00041	5.72095e-07	1.23258e-05	down
MSTRG.9982.1	797.703	-3.6082	1.02976	-3.50392	0.000458456	0.00447091	down

## Sheet: DELs in D85 vs D15
DELs in D85 vs D15
LncRNA ID	baseMean	log2FoldChange	lfcSE	stat	pvalue	padj	state
ENSOCUT00000028147	8504.37	-2.5181	0.62713	-4.01528	5.93747e-05	0.00366096	down
ENSOCUT00000034754	39.3427	-1.79325	0.415592	-4.31492	1.59663e-05	0.00121932	down
ENSOCUT00000035125	5.98762	-6.20607	1.56993	-3.9531	7.71451e-05	0.00447776	down
ENSOCUT00000035249	7.86805	6.29486	1.58643	3.96794	7.24969e-05	0.0042871	up
ENSOCUT00000035375	43.4078	-2.50156	0.610834	-4.09531	4.21599e-05	0.00275187	down
ENSOCUT00000037536	38.8775	-1.93203	0.451606	-4.27814	1.8846e-05	0.00139154	down
ENSOCUT00000038309	123.547	3.1931	0.70855	4.50653	6.58972e-06	0.000566356	up
ENSOCUT00000043338	41.8646	-9.01187	2.08408	-4.32415	1.53121e-05	0.00118083	down
ENSOCUT00000044128	9.0163	6.49165	1.49755	4.33483	1.45872e-05	0.00113179	up
ENSOCUT00000045585	28.1119	-2.57958	0.687945	-3.7497	0.000177049	0.00882075	down
ENSOCUT00000045892	122.701	-10.5638	1.66437	-6.347	2.19559e-10	4.497e-08	down
ENSOCUT00000046549	28.6538	-1.83412	0.469949	-3.90281	9.50804e-05	0.00530565	down
ENSOCUT00000050518	13.3223	-7.36132	1.37844	-5.34034	9.27724e-08	1.25555e-05	down
ENSOCUT00000052282	15.3082	-2.25355	0.542254	-4.15589	3.24025e-05	0.00220098	down
ENSOCUT00000054853	12.8158	7.00372	1.84037	3.80561	0.000141456	0.00739918	up
ENSOCUT00000055865	37.8292	-4.49308	1.03913	-4.3239	1.53297e-05	0.00118083	down
ENSOCUT00000059811	4.68975	5.55105	1.46956	3.77736	0.000158502	0.00808514	up
MSTRG.10193.2	60.0389	-9.53317	1.42328	-6.69804	2.11232e-11	4.97446e-09	down
MSTRG.10362.18	218.705	-1.53445	0.281201	-5.45677	4.84871e-08	7.06273e-06	down
MSTRG.10576.1	193.678	-2.9762	0.746728	-3.98565	6.72949e-05	0.00404662	down
MSTRG.11847.1	48.3645	8.91811	1.91462	4.65791	3.19436e-06	0.000304393	up
MSTRG.12377.11	77.1105	2.66725	0.607726	4.38889	1.13928e-05	0.000919995	up
MSTRG.12963.5	12.2482	-7.23753	1.37663	-5.25742	1.46087e-07	1.89093e-05	down
MSTRG.12992.1	26204.9	-30	3.90677	-7.67898	1.60355e-14	9.63192e-12	down
MSTRG.13536.25	1957.71	14.2568	1.98251	7.1913	6.4178e-13	2.36609e-10	up
MSTRG.13536.31	3556.4	28.2177	3.90677	7.22276	5.09417e-13	1.95917e-10	up
MSTRG.14027.1	886.043	-1.63026	0.380283	-4.28696	1.81134e-05	0.00135427	down
MSTRG.14405.67	14.6859	4.66299	1.13192	4.11954	3.79635e-05	0.00251481	up
MSTRG.15223.8	3607.1	-29.1274	3.90678	-7.4556	8.94597e-14	4.30841e-11	down
MSTRG.16143.2	7.12758	-6.45711	1.63695	-3.94459	7.99371e-05	0.00461477	down
MSTRG.16552.1	56.6436	2.75155	0.580207	4.74235	2.11255e-06	0.000209912	up
MSTRG.17403.11	137.397	5.02969	0.969039	5.19038	2.0986e-07	2.64592e-05	up
MSTRG.17555.10	74.9584	9.55039	1.37893	6.92594	4.33077e-12	1.1752e-09	up
MSTRG.18527.1	154.527	-1.53443	0.331956	-4.62239	3.79353e-06	0.000354536	down
MSTRG.19101.1	552.766	1.71352	0.371372	4.61402	3.94952e-06	0.000365916	up
MSTRG.2510.13	1141.9	-27.2221	3.90681	-6.96785	3.21818e-12	9.0546e-10	down
MSTRG.274.2	1684.01	10.8779	2.47125	4.4018	1.07357e-05	0.000873532	up
MSTRG.2808.1	1423.15	-1.93542	0.482544	-4.01087	6.04949e-05	0.00370865	down
MSTRG.2982.1	450.295	-1.82126	0.214607	-8.48652	2.12925e-17	2.23187e-14	down
MSTRG.3000.4	453.996	-3.59143	0.803546	-4.46947	7.84126e-06	0.000662209	down
MSTRG.3834.4	93.0636	7.32622	1.9512	3.75472	0.000173537	0.00871075	up
MSTRG.4180.2	249.286	-11.5862	1.27659	-9.07588	1.12761e-19	1.507e-16	down
MSTRG.518.1	167.626	4.04213	0.536764	7.53055	5.05287e-14	2.6482e-11	up
MSTRG.5894.1	3468.17	-1.74224	0.296828	-5.86953	4.37037e-09	7.56089e-07	down
MSTRG.605.1	4082.67	-4.992	1.02853	-4.85353	1.21283e-06	0.000128642	down
MSTRG.6095.2	53.6108	-1.69275	0.436008	-3.88238	0.00010344	0.00568314	down
MSTRG.6358.6	264.501	-3.07408	0.78534	-3.91433	9.06564e-05	0.00511214	down
MSTRG.731.5	1217.98	-8.2501	1.34265	-6.14464	8.01432e-10	1.54668e-07	down
MSTRG.8462.1	1003.32	-2.76801	0.653073	-4.23844	2.25082e-05	0.00160862	down
MSTRG.8463.1	355.994	-2.60842	0.62771	-4.15545	3.24642e-05	0.00220237	down
MSTRG.9131.5	14.8883	7.21952	1.35421	5.33118	9.75792e-08	1.31395e-05	up

## Sheet: DELs in Y2 vs D15
DELs in Y2 vs D15
LncRNA ID	baseMean	log2FoldChange	lfcSE	stat	pvalue	padj	state
ENSOCUT00000028147	8701.53	-2.45052	0.517228	-4.73778	2.1607e-06	9.00282e-05	down
ENSOCUT00000035224	7.32304	6.17396	1.40396	4.39752	1.09493e-05	0.000377918	up
ENSOCUT00000035249	13.1063	7.01464	1.33625	5.24951	1.52506e-07	8.35224e-06	up
ENSOCUT00000035358	98.186	-3.42341	0.765324	-4.47315	7.70744e-06	0.000278015	down
ENSOCUT00000035621	15.9203	2.80298	0.799169	3.50737	0.000452561	0.00845977	up
ENSOCUT00000035780	11.1665	6.7835	1.5142	4.47992	7.46714e-06	0.000270227	up
ENSOCUT00000036271	40.229	-2.38421	0.518351	-4.59959	4.23317e-06	0.000163222	down
ENSOCUT00000036394	11.3771	-2.75188	0.675087	-4.07633	4.57515e-05	0.00127361	down
ENSOCUT00000038309	201.028	3.94074	1.0519	3.74632	0.000179445	0.00401443	up
ENSOCUT00000040841	25.4871	2.57973	0.701648	3.67667	0.0002363	0.00502252	up
ENSOCUT00000041323	95.4382	5.29028	1.27239	4.15775	3.21397e-05	0.000943054	up
ENSOCUT00000042881	33.7013	8.37606	1.87634	4.46405	8.04255e-06	0.000288225	up
ENSOCUT00000042925	18.3491	7.49875	1.27958	5.86034	4.61929e-09	3.51326e-07	up
ENSOCUT00000043203	17.323	7.41656	1.47038	5.04396	4.55992e-07	2.25226e-05	up
ENSOCUT00000044006	17.7334	-7.7761	1.32407	-5.8729	4.28243e-09	3.27054e-07	down
ENSOCUT00000044931	9.83366	-6.92799	1.39353	-4.97153	6.64273e-07	3.1555e-05	down
ENSOCUT00000046501	27.2147	-8.3965	1.45872	-5.75606	8.60984e-09	6.20727e-07	down
ENSOCUT00000046507	86.2488	-3.64191	0.737322	-4.93938	7.83717e-07	3.65266e-05	down
ENSOCUT00000046549	24.35	-3.83689	0.92577	-4.14454	3.405e-05	0.000988628	down
ENSOCUT00000047482	30.8613	8.24953	1.44618	5.70436	1.16781e-08	8.21606e-07	up
ENSOCUT00000048804	16.9444	-2.27019	0.543408	-4.17769	2.94487e-05	0.000873893	down
ENSOCUT00000048908	4.90034	-5.91792	1.70783	-3.46517	0.000529898	0.00960076	down
ENSOCUT00000049444	23.8909	-2.37525	0.682286	-3.48131	0.000498963	0.00915108	down
ENSOCUT00000049574	32.6857	-2.78688	0.651308	-4.27889	1.87829e-05	0.000598727	down
ENSOCUT00000049856	16.9651	-7.71139	1.39674	-5.52101	3.37063e-08	2.17263e-06	down
ENSOCUT00000051789	77.7687	1.53408	0.270779	5.66544	1.46644e-08	1.00489e-06	up
ENSOCUT00000051976	21.1085	-1.5847	0.414409	-3.82399	0.000131309	0.00313922	down
ENSOCUT00000052002	4.70599	5.53523	1.51216	3.66047	0.000251751	0.00528215	up
ENSOCUT00000052140	20.0584	4.08051	0.835242	4.88543	1.03204e-06	4.66473e-05	up
ENSOCUT00000053433	10.3337	6.67125	1.63852	4.0715	4.67109e-05	0.00129706	up
ENSOCUT00000053828	13.6711	7.07518	1.46687	4.8233	1.41201e-06	6.18537e-05	up
ENSOCUT00000054470	61.7476	-9.57728	2.48504	-3.85398	0.000116214	0.00283591	down
ENSOCUT00000054828	4.84645	-5.90173	1.50952	-3.90968	9.24195e-05	0.00234303	down
ENSOCUT00000054894	8.8724	-4.24092	1.18804	-3.56968	0.000357413	0.00701013	down
ENSOCUT00000055044	6.95134	6.09984	1.67232	3.64754	0.000264764	0.00549258	up
ENSOCUT00000055083	6.12148	5.91649	1.41144	4.19181	2.76739e-05	0.000831923	up
ENSOCUT00000055865	37.6181	-5.16975	1.12711	-4.58674	4.50213e-06	0.000172511	down
ENSOCUT00000056618	6.7878	-6.3889	1.69384	-3.77185	0.000162043	0.00370597	down
ENSOCUT00000056782	4.67087	5.526	1.46095	3.78248	0.000155273	0.00357774	up
ENSOCUT00000056842	4.09321	5.33526	1.45375	3.66999	0.000242559	0.00513321	up
ENSOCUT00000057065	213.143	-2.80274	0.745718	-3.75845	0.000170971	0.00387335	down
ENSOCUT00000058005	11.6269	6.84182	1.42481	4.8019	1.57165e-06	6.77733e-05	up
ENSOCUT00000058567	13.9419	2.7271	0.731913	3.72599	0.000194552	0.00427635	up
ENSOCUT00000059259	11.9374	6.87948	1.99047	3.45621	0.000547829	0.0098387	up
ENSOCUT00000059394	8.35227	6.36258	1.75016	3.63543	0.000277516	0.0057016	up
ENSOCUT00000060812	19.8195	7.61001	2.08253	3.65421	0.000257975	0.00538402	up
ENSOCUT00000062358	26.2598	4.86278	1.29907	3.74326	0.000181646	0.00404475	up
ENSOCUT00000062826	66.3146	9.35288	2.02469	4.61942	3.84823e-06	0.000150581	up
ENSOCUT00000063018	27.0036	8.05671	1.66579	4.83657	1.321e-06	5.83274e-05	up
ENSOCUT00000063087	610.71	1.66645	0.311576	5.34847	8.87032e-08	5.14284e-06	up
ENSOCUT00000063761	38.0013	8.54977	1.64331	5.20276	1.9635e-07	1.04737e-05	up
MSTRG.10043.1	84.2889	5.89839	1.68035	3.51021	0.000447746	0.00839734	up
MSTRG.1033.1	1424.81	-2.0756	0.446871	-4.64473	3.40518e-06	0.000135349	down
MSTRG.10364.1	229.345	-1.66363	0.429956	-3.86931	0.000109143	0.00268933	down
MSTRG.10368.4	994.042	-2.11302	0.422968	-4.99568	5.86279e-07	2.8203e-05	down
MSTRG.10723.1	83.4576	-5.04597	1.06856	-4.7222	2.33311e-06	9.6189e-05	down
MSTRG.10835.5	3707.45	-2.27953	0.648862	-3.51311	0.000442889	0.00832393	down
MSTRG.10835.6	8386.52	-3.66836	0.591102	-6.20597	5.43608e-10	4.84686e-08	down
MSTRG.11350.6	62.402	-3.77969	0.594158	-6.36143	1.99888e-10	1.90492e-08	down
MSTRG.11761.2	29.1495	-6.60645	1.31226	-5.0344	4.79359e-07	2.35507e-05	down
MSTRG.11763.2	76.7647	-6.46158	1.82207	-3.54627	0.000390719	0.00752216	down
MSTRG.11933.7	121.292	-1.75762	0.363695	-4.83268	1.34706e-06	5.93359e-05	down
MSTRG.12099.1	29.0813	-4.99894	0.943896	-5.29607	1.18319e-07	6.67126e-06	down
MSTRG.12312.10	590.826	-2.61447	0.493768	-5.29493	1.1906e-07	6.70624e-06	down
MSTRG.12313.1	145.13	-3.18889	0.874407	-3.64692	0.000265407	0.00550181	down
MSTRG.12350.1	2837.28	-5.03979	0.538433	-9.36012	7.96487e-21	4.16044e-18	down
MSTRG.13536.25	2040.54	14.2963	1.77904	8.03592	9.28763e-16	2.59721e-13	up
MSTRG.13536.31	2405.08	14.5334	1.29986	11.1807	5.06637e-29	7.3821e-26	up
MSTRG.1376.2	469.559	9.30748	2.57502	3.61453	0.00030089	0.0060914	up
MSTRG.13885.1	129.48	-1.52998	0.381783	-4.00745	6.1378e-05	0.00164334	down
MSTRG.14389.1	307.067	-3.83956	0.749636	-5.12191	3.02458e-07	1.54206e-05	down
MSTRG.14405.21	37.7354	7.57098	1.67538	4.51897	6.21414e-06	0.000229075	up
MSTRG.14848.1	50.5804	2.48211	0.716591	3.46377	0.000532663	0.00963509	up
MSTRG.15049.1	506.522	-3.25978	0.352099	-9.25814	2.08023e-20	1.03766e-17	down
MSTRG.15051.1	1777.23	-3.18978	0.573597	-5.56101	2.68211e-08	1.76372e-06	down
MSTRG.15094.1	410.526	-12.3101	2.4672	-4.98951	6.05322e-07	2.89931e-05	down
MSTRG.15223.9	2876.16	-13.2912	3.42878	-3.87637	0.000106027	0.00262902	down
MSTRG.15333.1	683.283	-7.92651	0.698174	-11.3532	7.14938e-30	1.09959e-26	down
MSTRG.15429.3	93.3824	-3.81327	1.10204	-3.46019	0.000539803	0.00973879	down
MSTRG.1634.1	246.834	-7.37159	1.40381	-5.25113	1.51167e-07	8.31176e-06	down
MSTRG.16841.1	273.28	-8.08148	1.60062	-5.04897	4.44199e-07	2.19597e-05	down
MSTRG.17013.1	78.2839	-9.91908	1.89756	-5.22727	1.72027e-07	9.32907e-06	down
MSTRG.17484.1	323.836	2.10973	0.502727	4.19657	2.70982e-05	0.000818997	up
MSTRG.17673.1	72.0296	-2.82621	0.586635	-4.81766	1.4525e-06	6.32759e-05	down
MSTRG.1801.8	1634.44	-2.77854	0.740837	-3.75054	0.000176454	0.00396723	down
MSTRG.18144.1	718.155	-2.24194	0.64756	-3.46213	0.00053591	0.00968634	down
MSTRG.1828.3	1299.56	-1.74587	0.266864	-6.54217	6.06317e-11	6.40671e-09	down
MSTRG.18442.1	304.528	2.31206	0.550904	4.19684	2.70665e-05	0.000818484	up
MSTRG.18484.1	174.693	-2.6528	0.723782	-3.66519	0.000247153	0.00520526	down
MSTRG.1856.1	66.738	-1.75826	0.48427	-3.63075	0.000282599	0.00577815	down
MSTRG.18609.2	2493.46	-5.93623	0.839311	-7.07274	1.51904e-12	2.15109e-10	down
MSTRG.18633.1	44.3033	-6.2387	1.21836	-5.12056	3.04628e-07	1.5517e-05	down
MSTRG.18819.11	214.66	10.0842	1.97284	5.11153	3.19558e-07	1.61875e-05	up
MSTRG.18819.9	695.192	9.82333	2.2165	4.43192	9.33985e-06	0.000328342	up
MSTRG.19426.1	320506	-2.3265	0.589132	-3.94903	7.84694e-05	0.00204076	down
MSTRG.19426.11	986124	-2.20235	0.603018	-3.65222	0.000259985	0.00541985	down
MSTRG.19426.31	55337.5	-2.62296	0.627408	-4.18063	2.90698e-05	0.00086443	down
MSTRG.19426.34	13398.1	-30	3.90677	-7.67898	1.60359e-14	3.63024e-12	down
MSTRG.19426.35	14296.2	-30	3.90677	-7.67898	1.60358e-14	3.63024e-12	down
MSTRG.19426.4	751457	-2.26354	0.60438	-3.74523	0.000180227	0.0040254	down
MSTRG.19449.9	190.235	-2.31023	0.390758	-5.91218	3.37616e-09	2.61082e-07	down
MSTRG.19595.2	328.607	2.80722	0.795291	3.5298	0.000415867	0.00792911	up
MSTRG.2005.4	188.651	-2.92252	0.675889	-4.32396	1.5325e-05	0.000499469	down
MSTRG.212.11	801.316	-1.86758	0.31464	-5.9356	2.92766e-09	2.29606e-07	down
MSTRG.2316.1	9337.87	1.81919	0.326007	5.58022	2.40212e-08	1.59285e-06	up
MSTRG.2420.2	1192.3	-2.21884	0.641095	-3.46102	0.00053813	0.00971494	down
MSTRG.279.1	323.678	-3.32594	0.695805	-4.77999	1.75308e-06	7.46091e-05	down
MSTRG.2791.1	107.962	10.056	2.07007	4.85779	1.18705e-06	5.28766e-05	up
MSTRG.2791.2	502.533	7.83684	2.11068	3.71294	0.000204864	0.00445955	up
MSTRG.2950.4	47.5965	-9.20225	1.38638	-6.63759	3.18853e-11	3.51685e-09	down
MSTRG.3140.1	73.8106	6.55354	1.40633	4.66003	3.1617e-06	0.000126855	up
MSTRG.3205.2	209.57	-8.85734	1.78522	-4.96149	6.99537e-07	3.2992e-05	down
MSTRG.3565.5	1229.35	-5.19548	0.741045	-7.01102	2.36585e-12	3.21854e-10	down
MSTRG.3566.1	91.01	-5.68656	1.18522	-4.7979	1.60335e-06	6.88195e-05	down
MSTRG.3721.1	189.16	3.21983	0.66027	4.87654	1.07965e-06	4.85221e-05	up
MSTRG.3762.1	1476.61	-1.58674	0.322195	-4.92477	8.44613e-07	3.91015e-05	down
MSTRG.3763.1	1354.3	-1.54348	0.320693	-4.81296	1.4871e-06	6.44785e-05	down
MSTRG.3785.3	52.3551	-9.33894	1.93979	-4.81441	1.47634e-06	6.42639e-05	down
MSTRG.4258.3	2083.62	2.42101	0.552508	4.38185	1.17674e-05	0.000401447	up
MSTRG.4956.1	735.233	-3.03117	0.589615	-5.14094	2.73368e-07	1.41459e-05	down
MSTRG.518.1	141.685	3.76248	0.867121	4.33905	1.43103e-05	0.000471728	up
MSTRG.5648.2	108.6	6.27236	1.58418	3.95938	7.51433e-05	0.00196441	up
MSTRG.5695.1	41.7643	8.68601	1.58286	5.48753	4.07604e-08	2.55013e-06	up
MSTRG.5880.2	24.6951	-8.25331	1.38843	-5.94434	2.7758e-09	2.18625e-07	down
MSTRG.5949.3	286.781	-11.7927	1.3143	-8.97264	2.89495e-19	1.31386e-16	down
MSTRG.6296.1	130.689	-1.67317	0.196148	-8.53014	1.46167e-17	5.05822e-15	down
MSTRG.6473.6	2370.84	7.95987	2.26767	3.51015	0.000447856	0.00839734	up
MSTRG.6549.1	45.4107	-2.35459	0.466968	-5.0423	4.5997e-07	2.26786e-05	down
MSTRG.6564.2	63.711	2.01796	0.540385	3.73429	0.000188243	0.00416247	up
MSTRG.6698.16	1757.46	-3.21213	0.799204	-4.01916	5.84067e-05	0.00157139	down
MSTRG.693.1	198.372	4.55337	0.812851	5.60173	2.12222e-08	1.41914e-06	up
MSTRG.7496.1	555.225	4.34934	1.14427	3.80097	0.000144131	0.00337389	up
MSTRG.7576.1	57.2459	5.25954	0.924543	5.6888	1.27933e-08	8.87811e-07	up
MSTRG.7576.2	32.2303	8.31171	1.66249	4.99954	5.74673e-07	2.77653e-05	up
MSTRG.7727.4	21.2567	2.11789	0.564783	3.74992	0.000176891	0.00397496	up
MSTRG.7816.1	103.63	1.50471	0.234585	6.41432	1.41454e-10	1.39611e-08	up
MSTRG.7952.3	13.763	-7.41163	2.08623	-3.55265	0.000381379	0.00738083	down
MSTRG.8055.1	1309.24	-2.39081	0.636219	-3.75784	0.000171388	0.00387963	down
MSTRG.8109.6	175.372	-2.99913	0.452816	-6.62329	3.51286e-11	3.86687e-09	down
MSTRG.8475.9	393.879	2.15094	0.582277	3.69401	0.000220741	0.00473363	up
MSTRG.8625.1	57.6826	-3.1973	0.882981	-3.62103	0.000293432	0.00595566	down
MSTRG.8641.1	41.7303	2.22528	0.462247	4.81404	1.47909e-06	6.42822e-05	up
MSTRG.9009.1	3750.62	-1.96298	0.468327	-4.19147	2.77159e-05	0.000832213	down
MSTRG.95.3	9.32527	-6.85056	1.34188	-5.10521	3.3042e-07	1.66773e-05	down
MSTRG.9695.1	83.6128	-5.78729	1.13468	-5.10039	3.38951e-07	1.70458e-05	down
MSTRG.9949.1	39.5965	-8.936	2.54669	-3.50887	0.000450012	0.0084235	down

## Sheet: DELs in Y2 vs D85
DELs in Y2 vs D85
LncRNA ID	baseMean	log2FoldChange	lfcSE	stat	pvalue	padj	state
ENSOCUT00000035048	14.8459	7.35215	1.61927	4.54041	5.61446e-06	0.000225007	up
ENSOCUT00000035224	8.0885	6.47644	1.42388	4.54845	5.40433e-06	0.0002178	up
ENSOCUT00000035621	17.0938	3.22086	0.810889	3.97201	7.12696e-05	0.00197379	up
ENSOCUT00000035780	12.3166	7.08408	1.52618	4.64171	3.4554e-06	0.000147686	up
ENSOCUT00000035934	36.0492	8.63259	1.2564	6.87089	6.38041e-12	8.46702e-10	up
ENSOCUT00000036169	13.6124	6.2482	1.45807	4.28524	1.8254e-05	0.000639278	up
ENSOCUT00000037294	71.4839	-3.67128	0.872427	-4.20813	2.57498e-05	0.000854721	down
ENSOCUT00000037752	65.8721	1.72314	0.487968	3.53125	0.000413601	0.00851467	up
ENSOCUT00000039956	10.3976	3.26931	0.865749	3.77628	0.00015919	0.00386677	up
ENSOCUT00000040150	31.9201	2.51485	0.488451	5.14862	2.62404e-07	1.51788e-05	up
ENSOCUT00000040841	26.7521	3.21124	0.696978	4.60738	4.07766e-06	0.000171278	up
ENSOCUT00000041086	9.01643	6.6341	1.37353	4.82997	1.36551e-06	6.53118e-05	up
ENSOCUT00000041323	105.703	5.30671	1.34956	3.93218	8.41791e-05	0.00226639	up
ENSOCUT00000041872	26.2241	2.63338	0.578055	4.55559	5.22387e-06	0.000211704	up
ENSOCUT00000042163	4.22728	-5.56702	1.50051	-3.71009	0.000207183	0.00481232	down
ENSOCUT00000042881	37.3208	8.68227	1.88351	4.60962	4.03399e-06	0.000169707	up
ENSOCUT00000042925	20.2742	7.80173	1.29369	6.03061	1.63341e-09	1.46663e-07	up
ENSOCUT00000042993	47.9698	-2.07061	0.505034	-4.09995	4.13246e-05	0.00126695	down
ENSOCUT00000043203	19.1167	7.71781	1.48156	5.20926	1.89595e-07	1.12929e-05	up
ENSOCUT00000044006	34.0421	-8.5745	2.14084	-4.0052	6.19658e-05	0.00176024	down
ENSOCUT00000044418	26.0545	-1.91712	0.539228	-3.5553	0.000377553	0.00792935	down
ENSOCUT00000046093	38.4945	1.96812	0.495633	3.97092	7.1595e-05	0.00197976	up
ENSOCUT00000046095	7.45485	6.35851	1.49202	4.26169	2.02887e-05	0.00069923	up
ENSOCUT00000046353	13.3012	1.91365	0.539044	3.55008	0.000385121	0.00806991	up
ENSOCUT00000046579	7.5516	-6.39937	1.54716	-4.13619	3.53115e-05	0.00110897	down
ENSOCUT00000047482	35.4647	4.57639	1.01114	4.52596	6.01208e-06	0.00023882	up
ENSOCUT00000048238	64.3903	1.64636	0.370341	4.44553	8.76738e-06	0.000333586	up
ENSOCUT00000049010	14.7833	7.34735	1.37325	5.35035	8.77838e-08	5.65146e-06	up
ENSOCUT00000049512	13.9932	4.02773	0.834998	4.82364	1.40964e-06	6.72443e-05	up
ENSOCUT00000049619	151.432	2.10037	0.32432	6.47625	9.4032e-11	1.0369e-08	up
ENSOCUT00000049856	17.5681	-7.61819	1.45646	-5.23063	1.68933e-07	1.01516e-05	down
ENSOCUT00000050004	7.76703	6.41789	1.40381	4.57175	4.8366e-06	0.000198235	up
ENSOCUT00000050942	5.86502	-6.03826	1.68099	-3.59208	0.000328049	0.00704543	down
ENSOCUT00000051493	9.83976	6.75949	1.58594	4.26214	2.02478e-05	0.000698267	up
ENSOCUT00000051566	5.41052	5.89457	1.63998	3.59428	0.000325287	0.00700001	up
ENSOCUT00000052140	24.9224	2.36097	0.551131	4.28385	1.83683e-05	0.000642036	up
ENSOCUT00000052256	381.352	-2.33788	0.565984	-4.13064	3.61754e-05	0.00113084	down
ENSOCUT00000052282	15.0086	2.01364	0.544757	3.6964	0.000218681	0.00503403	up
ENSOCUT00000052592	17.5637	-4.72128	1.27566	-3.70105	0.00021471	0.00495105	down
ENSOCUT00000053060	63.265	4.20969	1.10838	3.79805	0.000145836	0.00359727	up
ENSOCUT00000053828	15.0849	7.37627	1.47884	4.98787	6.10497e-07	3.20602e-05	up
ENSOCUT00000054601	25.4314	2.76216	0.696726	3.96448	7.3556e-05	0.00202674	up
ENSOCUT00000054730	9.19482	6.66169	1.60296	4.15588	3.2404e-05	0.00103814	up
ENSOCUT00000055677	14.9331	5.54591	1.52923	3.62661	0.000287168	0.00630756	up
ENSOCUT00000056217	607.874	2.24799	0.570605	3.93967	8.15944e-05	0.0022122	up
ENSOCUT00000056782	5.15674	5.82785	1.48497	3.92456	8.68875e-05	0.00232543	up
ENSOCUT00000056842	4.52029	5.63749	1.48076	3.80716	0.000140569	0.00349763	up
ENSOCUT00000056999	34.3505	5.60212	1.58804	3.5277	0.000419181	0.00861318	up
ENSOCUT00000057075	6.71588	-6.23314	1.51907	-4.10326	4.07366e-05	0.00125105	down
ENSOCUT00000059259	13.1515	7.17837	1.99233	3.60301	0.000314554	0.00681781	up
ENSOCUT00000059394	9.24885	6.66863	1.76494	3.77838	0.000157851	0.00383768	up
ENSOCUT00000060381	168.318	10.8557	1.6267	6.67347	2.49822e-11	3.01922e-09	up
ENSOCUT00000060724	38.7651	2.06845	0.386169	5.35634	8.49249e-08	5.48698e-06	up
ENSOCUT00000060812	21.9676	7.91748	2.08642	3.79478	0.000147776	0.00363683	up
ENSOCUT00000061193	12.2922	7.08071	1.97303	3.58875	0.000332271	0.00712481	up
ENSOCUT00000062358	28.7863	5.1993	1.27675	4.07229	4.65529e-05	0.00139873	up
ENSOCUT00000062431	5.96366	-6.06477	1.47552	-4.11026	3.95221e-05	0.0012179	down
ENSOCUT00000062826	73.0678	9.65187	2.0243	4.76799	1.86071e-06	8.5919e-05	up
ENSOCUT00000063602	5.74553	5.98457	1.68924	3.54276	0.000395967	0.0082396	up
ENSOCUT00000063651	50.1164	-5.09491	1.39677	-3.64763	0.000264675	0.00589239	down
ENSOCUT00000063761	41.8915	8.84948	1.64919	5.36596	8.05211e-08	5.23368e-06	up
MSTRG.10087.1	143.02	-3.36577	0.94115	-3.57623	0.000348584	0.00740423	down
MSTRG.10156.1	146.603	-10.681	2.47378	-4.31769	1.5767e-05	0.000560889	down
MSTRG.1058.1	43.8638	8.91571	2.15846	4.13059	3.6184e-05	0.00113084	up
MSTRG.10723.1	84.3949	-4.91894	1.21031	-4.06421	4.81956e-05	0.00144052	down
MSTRG.10780.2	182.128	6.22033	1.76594	3.5224	0.000427661	0.0087299	up
MSTRG.10835.5	4338.81	-2.38226	0.567548	-4.19746	2.69922e-05	0.000886258	down
MSTRG.10835.6	5563.57	-2.85632	0.694721	-4.11146	3.93166e-05	0.00121295	down
MSTRG.1118.1	3223.45	1.51674	0.303004	5.00568	5.56652e-07	2.95768e-05	up
MSTRG.11242.1	108.969	1.72589	0.345487	4.99553	5.86737e-07	3.09476e-05	up
MSTRG.11282.2	25.4564	8.1301	1.62048	5.01709	5.24613e-07	2.81787e-05	up
MSTRG.11335.1	1531.04	1.97855	0.447489	4.42146	9.8034e-06	0.000368857	up
MSTRG.11350.6	49.6298	-3.26611	0.797998	-4.09288	4.26056e-05	0.0012996	down
MSTRG.11454.1	918.033	-3.19483	0.742224	-4.30441	1.67434e-05	0.000590992	down
MSTRG.11580.8	219.645	-11.2644	1.3435	-8.38431	5.10235e-17	1.89217e-14	down
MSTRG.11761.2	30.8982	-6.53591	1.51809	-4.30534	1.6673e-05	0.000589246	down
MSTRG.11763.2	70.6781	-6.19579	1.40202	-4.4192	9.9067e-06	0.000371711	down
MSTRG.11847.1	54.0033	-9.24077	1.90835	-4.84228	1.28357e-06	6.17746e-05	down
MSTRG.12017.1	230.877	2.01727	0.503372	4.00751	6.13615e-05	0.00174766	up
MSTRG.12018.1	1766.18	2.16584	0.409205	5.29281	1.20449e-07	7.44462e-06	up
MSTRG.12099.1	68.8183	-6.12543	0.751844	-8.14721	3.72419e-16	1.17918e-13	down
MSTRG.12203.1	43.2091	-2.5369	0.681517	-3.72243	0.000197318	0.00461884	down
MSTRG.12312.10	363.899	-1.57128	0.330065	-4.76051	1.93104e-06	8.8379e-05	down
MSTRG.12313.1	136.174	-2.9275	0.825756	-3.54523	0.000392264	0.00819646	down
MSTRG.12313.2	117.085	-3.51366	0.83098	-4.22833	2.3543e-05	0.000793211	down
MSTRG.12350.1	2726.73	-4.8327	0.581774	-8.30684	9.82818e-17	3.36789e-14	down
MSTRG.13066.1	1917.71	1.95961	0.412779	4.74735	2.06104e-06	9.37737e-05	up
MSTRG.1311.2	59.6145	4.59606	1.10882	4.145	3.39811e-05	0.00107538	up
MSTRG.13740.1	1367.95	1.66726	0.277933	5.9988	1.98786e-09	1.75291e-07	up
MSTRG.13779.1	311.825	2.9073	0.764955	3.80062	0.000144335	0.00356838	up
MSTRG.13780.2	2085.91	3.37417	0.720987	4.67993	2.8697e-06	0.000125504	up
MSTRG.13781.1	153.866	10.7262	2.11467	5.07227	3.93093e-07	2.19868e-05	up
MSTRG.13782.1	1033.46	3.48988	0.674136	5.17682	2.25697e-07	1.32393e-05	up
MSTRG.13885.1	157.413	-1.716	0.289912	-5.91903	3.23837e-09	2.72682e-07	down
MSTRG.14139.1	64.6674	2.45176	0.615962	3.98037	6.88069e-05	0.00191834	up
MSTRG.14389.1	306.929	-3.6864	0.769903	-4.78813	1.68341e-06	7.88448e-05	down
MSTRG.14394.7	162.531	-10.8298	2.68343	-4.03581	5.44143e-05	0.00158566	down
MSTRG.14405.21	41.5573	8.83751	1.83337	4.82037	1.43292e-06	6.82346e-05	up
MSTRG.14405.71	30.3559	8.38452	2.30794	3.63291	0.000280245	0.00617555	up
MSTRG.14405.74	13.7965	7.24745	1.92606	3.76283	0.000168002	0.00406259	up
MSTRG.14405.8	16.6328	7.51734	1.5027	5.00256	5.65752e-07	2.99428e-05	up
MSTRG.15049.1	328.963	-2.38597	0.443437	-5.38062	7.42292e-08	4.85385e-06	down
MSTRG.15333.1	253.863	-6.34134	0.729075	-8.69779	3.38421e-18	1.43494e-15	down
MSTRG.15429.3	114.138	-3.97118	0.837871	-4.73962	2.14124e-06	9.70965e-05	down
MSTRG.15482.1	169.024	-2.30812	0.573547	-4.02429	5.71463e-05	0.00164841	down
MSTRG.1634.1	75.5085	-5.4939	1.37816	-3.98642	6.70784e-05	0.00187886	down
MSTRG.16552.1	56.0272	-6.10822	1.43293	-4.26276	2.01914e-05	0.000696764	down
MSTRG.16841.1	121.459	-6.76669	1.87271	-3.61331	0.000302317	0.00659482	down
MSTRG.16881.2	1121.13	-1.55236	0.351522	-4.41612	1.00489e-05	0.000375743	down
MSTRG.16957.2	779.063	2.49277	0.658699	3.78438	0.000154093	0.00376491	up
MSTRG.16958.2	745.082	2.38188	0.539303	4.4166	1.00266e-05	0.000375169	up
MSTRG.17013.1	43.159	-8.91581	1.34973	-6.60565	3.95776e-11	4.69923e-09	down
MSTRG.17274.3	162.042	-10.8253	1.34245	-8.0638	7.39568e-16	2.21229e-13	down
MSTRG.17502.3	72.6833	9.64402	2.37279	4.06442	4.81526e-05	0.0014404	up
MSTRG.17673.2	25.4285	-6.28776	1.69719	-3.7048	0.000211553	0.00489493	down
MSTRG.1801.8	1379.89	-2.32496	0.622826	-3.73292	0.000189276	0.00446729	down
MSTRG.18307.1	937.307	-1.65259	0.332016	-4.97743	6.44352e-07	3.35453e-05	down
MSTRG.1833.6	15.7763	-2.56848	0.656821	-3.91048	9.2113e-05	0.00243757	down
MSTRG.18442.1	336.572	2.32101	0.627986	3.69596	0.00021906	0.00503632	up
MSTRG.18609.2	910.636	-4.2927	0.97173	-4.41759	9.98091e-06	0.000374236	down
MSTRG.18646.1	37.3238	1.53314	0.391208	3.919	8.89158e-05	0.00237151	up
MSTRG.18669.1	190.685	5.5844	0.753017	7.41603	1.20679e-13	2.38334e-11	up
MSTRG.18788.1	2390.07	10.7605	1.65268	6.51095	7.46779e-11	8.37119e-09	up
MSTRG.18819.9	767.238	8.85321	1.86559	4.74553	2.07961e-06	9.45393e-05	up
MSTRG.19101.1	569.344	-2.32304	0.460579	-5.04374	4.56527e-07	2.49674e-05	down
MSTRG.19426.33	3868.93	-29.0766	3.90678	-7.44261	9.87178e-14	1.98694e-11	down
MSTRG.2005.3	1009.02	-1.78952	0.30518	-5.86382	4.52334e-09	3.7051e-07	down
MSTRG.2005.4	161.451	-2.49891	0.714696	-3.49647	0.000471461	0.00938467	down
MSTRG.2195.1	222.021	2.08104	0.588863	3.53399	0.000409329	0.00844279	up
MSTRG.2316.1	9688.68	2.28397	0.255705	8.93204	4.18206e-19	1.96895e-16	up
MSTRG.274.2	1896.02	-11.9305	2.54144	-4.69439	2.67407e-06	0.000117997	down
MSTRG.2791.1	118.909	10.3544	2.0687	5.00527	5.57845e-07	2.96112e-05	up
MSTRG.2791.2	553.807	7.699	2.19815	3.50249	0.000460932	0.00924254	up
MSTRG.2963.1	3479.85	1.54194	0.371727	4.14805	3.35318e-05	0.00106544	up
MSTRG.3000.4	947.711	4.54866	0.868248	5.2389	1.6154e-07	9.73971e-06	up
MSTRG.3000.5	479.302	12.3654	1.61637	7.65012	2.00789e-14	4.6065e-12	up
MSTRG.3205.2	341.591	-9.42012	1.56741	-6.01	1.85525e-09	1.64941e-07	down
MSTRG.3415.11	608.013	-5.00315	1.24481	-4.0192	5.83953e-05	0.0016764	down
MSTRG.3415.12	372.167	-4.81491	1.31089	-3.67301	0.000239708	0.00543488	down
MSTRG.3415.13	471.996	-3.84163	1.04091	-3.69064	0.000223689	0.00512101	down
MSTRG.3611.1	103.824	2.74375	0.571974	4.79699	1.61066e-06	7.56996e-05	up
MSTRG.3721.1	221.649	2.51188	0.503049	4.99331	5.93538e-07	3.12606e-05	up
MSTRG.3834.4	104.272	-8.33998	1.92765	-4.3265	1.51495e-05	0.000541769	down
MSTRG.4258.3	2219.3	2.79001	0.570513	4.89035	1.00655e-06	4.9815e-05	up
MSTRG.4527.1	239.83	-11.3911	2.43925	-4.66994	3.0129e-06	0.000131026	down
MSTRG.4725.2	45.975	-2.22694	0.636821	-3.49696	0.000470588	0.00937764	down
MSTRG.4804.1	203.429	1.87153	0.534719	3.50002	0.000465226	0.00929817	up
MSTRG.4805.1	699.277	1.80536	0.275312	6.5575	5.47181e-11	6.29003e-09	up
MSTRG.4956.1	423.539	-1.92205	0.527309	-3.64502	0.000267375	0.00594029	down
MSTRG.517.2	787.069	-11.233	2.29108	-4.90292	9.44221e-07	4.70745e-05	down
MSTRG.5496.2	501.009	2.74805	0.619659	4.43477	9.21706e-06	0.000348978	up
MSTRG.5648.2	122.703	4.76799	1.22865	3.88068	0.000104164	0.00270126	up
MSTRG.5695.1	46.6222	6.23682	1.43868	4.3351	1.45695e-05	0.000523449	up
MSTRG.5894.1	4129.41	1.85536	0.403036	4.60345	4.15542e-06	0.000173869	up
MSTRG.5949.3	208.545	-11.1898	1.22986	-9.09842	9.16585e-20	4.63801e-17	down
MSTRG.6281.2	33.8802	-8.56674	1.35925	-6.30254	2.92799e-10	2.99679e-08	down
MSTRG.6564.1	369.074	2.6831	0.709446	3.78197	0.000155594	0.00379133	up
MSTRG.6698.18	579.501	12.6393	1.31594	9.60476	7.63369e-22	5.66179e-19	up
MSTRG.7018.1	305.508	2.11359	0.43905	4.81401	1.47928e-06	7.01952e-05	up
MSTRG.7094.2	152.436	-2.05641	0.350167	-5.87266	4.28863e-09	3.54503e-07	down
MSTRG.731.5	477.008	6.719	1.46186	4.59619	4.30278e-06	0.000179757	up
MSTRG.7576.1	70.0687	2.86646	0.565385	5.06992	3.97977e-07	2.2237e-05	up
MSTRG.8055.1	1464.93	-2.41148	0.519631	-4.64076	3.47127e-06	0.000148222	down
MSTRG.830.8	115.123	-2.41341	0.506524	-4.76465	1.89178e-06	8.70233e-05	down
MSTRG.8625.1	108.576	-4.03117	0.819904	-4.91663	8.80453e-07	4.45101e-05	down
MSTRG.8641.1	48.3425	1.87495	0.439739	4.26379	2.0099e-05	0.000694459	up
MSTRG.9049.4	537.892	-12.5566	2.14488	-5.85419	4.79334e-09	3.87931e-07	down
MSTRG.95.3	41.4465	-8.8591	1.80153	-4.91755	8.76332e-07	4.43432e-05	down
MSTRG.9695.1	61.1442	-5.17388	1.28416	-4.029	5.60157e-05	0.00162273	down
MSTRG.9942.2	3643.74	15.2917	3.12607	4.89167	9.99832e-07	4.95278e-05	up
MSTRG.9942.3	2528.86	14.7648	2.44646	6.03517	1.58792e-09	1.43053e-07	up
